# Supplementary material for: (E)-1-(3-Nitro­phen­yl)-2-({5-[(1E)-2-(3-nitro­phen­yl)hydrazin-1-ylidenemeth­yl]-2-thien­yl}methyl­idene)hydrazine
Source: Acta Crystallogr Sect E Struct Rep Online. 2010 Jan 27;66(Pt 2):o457–8. doi: 10.1107/S1600536810002771 (PMC2979791; doi:10.1107/S1600536810002771)
Supplement: Supplementary file 2 [file e-66-0o457-Isup2.hkl]

#
# h,k,l, Fc-squared, Fo-squared, sigma(Fo-squared) and status flag
#
data_I
_shelx_title ' 0201'
_shelx_refln_list_code          4
_shelx_F_calc_maximum      342.61
_exptl_crystal_F_000       847.80
_reflns_d_resolution_high  0.7702
 
loop_
 _symmetry_equiv_pos_as_xyz
 'x, y, z'
 '-x, y+1/2, -z+1/2'
 '-x, -y, -z'
 'x, -y-1/2, z-1/2'
 
_cell_length_a    11.1790
_cell_length_b    20.6993
_cell_length_c     8.0334
_cell_angle_alpha  90.000
_cell_angle_beta  100.513
_cell_angle_gamma  90.000
 
_shelx_F_squared_multiplier     1.000
 
loop_
 _refln_index_h
 _refln_index_k
 _refln_index_l
 _refln_F_squared_calc
 _refln_F_squared_meas
 _refln_F_squared_sigma
 _refln_observed_status
   2   0   0     5385.61     4939.20     88.74 o
   3   0   0      821.97      784.11     25.87 o
   4   0   0      269.78      203.77     13.47 o
   5   0   0     1888.60     1821.98     38.68 o
   6   0   0     5229.51     5371.58    102.63 o
   7   0   0     1119.29     1146.06     40.56 o
   8   0   0     3774.61     3831.09    184.06 o
   9   0   0     1784.05     1809.50     58.19 o
  10   0   0      658.11      609.62    116.99 o
  11   0   0      406.96      443.62     54.10 o
  12   0   0      530.37      506.81     75.06 o
  13   0   0        3.00        6.22     23.85 o
  14   0   0        3.79       43.28     58.16 o
   2   1   0     2701.26     2554.09     41.29 o
   3   1   0      317.26      316.33      9.38 o
   4   1   0      367.30      370.48     14.05 o
   5   1   0        0.65        3.09      5.09 o
   6   1   0     1126.71     1313.87     26.70 o
   7   1   0      729.92      759.60     19.05 o
   8   1   0      462.27      446.92     21.73 o
   9   1   0     1037.74     1119.53     37.83 o
  10   1   0      571.39      591.12     47.85 o
  11   1   0       43.97       42.65     22.56 o
  12   1   0      261.10      187.62     28.18 o
  13   1   0       94.63       67.91     23.51 o
  14   1   0      253.60      251.44     29.25 o
   2   2   0    10615.44     9744.61    119.35 o
   3   2   0      982.60      899.12     21.58 o
   4   2   0      389.24      395.28     11.28 o
   5   2   0       27.68       38.34      5.58 o
   6   2   0       38.49       40.68      7.20 o
   7   2   0      142.66      127.80     12.90 o
   8   2   0      553.80      596.64     41.43 o
   9   2   0      321.12      318.34     14.15 o
  10   2   0      770.76      742.51     40.17 o
  11   2   0       76.77       59.17     24.15 o
  12   2   0       12.93       18.34     18.61 o
  13   2   0        1.04        6.97     29.75 o
  14   2   0        0.03       24.07     23.45 o
   1   3   0      863.12      782.32     12.72 o
   2   3   0      236.92      268.81      6.71 o
   3   3   0       99.97       90.64      5.62 o
   4   3   0       14.77       27.90      4.67 o
   5   3   0     1050.31     1097.33     19.44 o
   6   3   0      997.60      976.07     21.52 o
   7   3   0      264.68      292.80     15.14 o
   8   3   0       89.83       84.44      9.91 o
   9   3   0       51.21       53.46      9.17 o
  10   3   0      378.29      336.47     33.37 o
  11   3   0      305.50      324.65     28.45 o
  12   3   0        0.56        2.02     22.79 o
  13   3   0        0.17       15.05     26.73 o
  14   3   0        2.97      -42.67     28.45 o
   0   4   0        6.95       21.74      6.83 o
   1   4   0       11.93       20.04      3.58 o
   2   4   0    37913.15    35660.21    409.14 o
   3   4   0      201.96      236.13      7.18 o
   4   4   0     3249.28     3108.63     46.52 o
   5   4   0      327.73      334.41     15.53 o
   6   4   0       13.25       17.03      5.13 o
   7   4   0      574.96      542.52     17.64 o
   8   4   0      194.32      182.85     11.71 o
   9   4   0      195.86      194.33     20.28 o
  10   4   0     2165.98     2124.86     62.00 o
  11   4   0      164.63      143.45     21.47 o
  12   4   0        9.32      -14.33     22.46 o
  13   4   0        5.31        8.69     20.41 o
  14   4   0        0.02      -15.71     30.44 o
   1   5   0        2.88        8.88      4.98 o
   2   5   0     9184.15     8943.55    110.25 o
   3   5   0        0.27        6.18      6.97 o
   4   5   0      260.65      271.26      8.46 o
   5   5   0      269.81      264.29     18.17 o
   6   5   0      257.96      233.35      9.74 o
   7   5   0     1951.17     1971.22     35.67 o
   8   5   0      671.57      628.86     18.66 o
   9   5   0      921.76      926.28     25.83 o
  10   5   0        3.08       -1.14     10.82 o
  11   5   0       80.98       38.44     17.38 o
  12   5   0      505.83      518.30     71.45 o
  13   5   0      264.82      291.02     31.89 o
  14   5   0      297.37      222.92     35.92 o
   0   6   0   117382.51   109004.13   3446.15 o
   1   6   0    10247.84     9763.27    120.58 o
   2   6   0      111.66      108.88      5.48 o
   3   6   0       77.74       87.49      5.37 o
   4   6   0      136.13      167.02      7.85 o
   5   6   0       42.51       71.89      4.94 o
   6   6   0      148.51      154.33      8.47 o
   7   6   0      155.12      150.38      9.90 o
   8   6   0      184.67      185.81     11.08 o
   9   6   0       23.76       18.09     11.88 o
  10   6   0       22.64       26.58     20.47 o
  11   6   0       28.48       41.49     29.48 o
  12   6   0       23.93       28.61     16.75 o
  13   6   0      105.99      142.12     25.99 o
   1   7   0     1170.70     1184.47     25.88 o
   2   7   0      130.18      114.86      6.83 o
   3   7   0     1061.61     1008.43     17.64 o
   4   7   0      286.20      287.78      8.49 o
   5   7   0        3.59       -2.64      6.25 o
   6   7   0     2957.17     3146.97     50.90 o
   7   7   0       53.16       48.29      9.84 o
   8   7   0      134.32      156.36     12.47 o
   9   7   0       49.39       37.49     11.87 o
  10   7   0      778.28      789.49     41.35 o
  11   7   0      232.31      272.19     22.07 o
  12   7   0       57.86       93.31     23.77 o
  13   7   0        0.60        6.09     21.28 o
   0   8   0     4231.63     4173.06    110.30 o
   1   8   0      137.42      169.08      7.43 o
   2   8   0      596.80      573.25     10.76 o
   3   8   0      318.32      293.57      9.07 o
   4   8   0        3.59       15.09      5.66 o
   5   8   0       46.85       72.86      5.31 o
   6   8   0       35.51       57.53      8.63 o
   7   8   0       58.54       42.54      9.33 o
   8   8   0      353.74      355.42     29.88 o
   9   8   0      109.06      111.90     12.41 o
  10   8   0      230.43      256.05     36.88 o
  11   8   0       16.11       -0.44     15.01 o
  12   8   0       90.47       94.13     21.50 o
  13   8   0        0.24      -21.01     22.99 o
   1   9   0     1949.92     1879.55     28.82 o
   2   9   0      831.09      844.88     17.36 o
   3   9   0        5.76       -5.16      5.23 o
   4   9   0       67.39       90.19      7.44 o
   5   9   0     1483.37     1515.59     27.51 o
   6   9   0     1816.87     1859.25     30.64 o
   7   9   0      539.40      561.63     17.56 o
   8   9   0      127.92      106.01     13.58 o
   9   9   0        4.22       21.01     12.83 o
  10   9   0      529.86      531.29     28.10 o
  11   9   0      485.47      577.14     53.68 o
  12   9   0       28.95       15.43     24.48 o
  13   9   0        2.65       40.09     36.31 o
   0  10   0      182.32      190.41     27.80 o
   1  10   0      677.76      770.54     24.96 o
   2  10   0     7889.95     7933.09    123.90 o
   3  10   0      375.07      444.93     13.67 o
   4  10   0      530.59      516.67     15.65 o
   5  10   0      258.62      231.00     11.91 o
   6  10   0        0.60       -3.69      7.05 o
   7  10   0       40.72       26.13      6.67 o
   8  10   0      396.83      373.74     19.98 o
   9  10   0      111.56      118.28     10.43 o
  10  10   0      370.43      370.74     18.88 o
  11  10   0       76.23       64.68     18.55 o
  12  10   0      334.59      314.57     27.63 o
  13  10   0       21.04       35.25     29.70 o
   1  11   0      133.55      126.33      7.28 o
   2  11   0      882.02      893.48     28.83 o
   3  11   0      246.55      258.92     11.89 o
   4  11   0       49.67       52.58      7.49 o
   5  11   0      441.15      466.73     14.82 o
   6  11   0      941.53      929.04     24.36 o
   7  11   0      823.58      886.46     22.85 o
   8  11   0      115.46      103.26     10.15 o
   9  11   0      430.82      435.27     41.50 o
  10  11   0       22.41       35.08     19.91 o
  11  11   0        0.32      -23.94     21.31 o
  12  11   0      838.26      785.97     62.86 o
  13  11   0      355.24      384.56     45.03 o
   0  12   0     2225.72     2289.77     54.01 o
   1  12   0     6136.69     6325.79     82.79 o
   2  12   0      736.89      682.46     22.51 o
   3  12   0     1456.95     1549.75     28.66 o
   4  12   0     1276.43     1449.77     29.02 o
   5  12   0      111.42      126.76     11.10 o
   6  12   0       14.90       24.50      7.95 o
   7  12   0      142.09      139.23     11.72 o
   8  12   0        7.64      -16.80     11.20 o
   9  12   0        6.55       45.87     18.50 o
  10  12   0       32.26       18.57     16.72 o
  11  12   0       31.65       10.62     19.52 o
  12  12   0       46.30       49.11     34.94 o
   1  13   0      149.10      124.90      8.86 o
   2  13   0      292.57      286.40     13.93 o
   3  13   0       94.28       98.31      8.08 o
   4  13   0        4.61        2.32      6.49 o
   5  13   0        4.35        0.35      7.20 o
   6  13   0      786.99      819.93     22.85 o
   7  13   0        9.47       -7.21     15.99 o
   8  13   0      328.89      316.41     22.35 o
   9  13   0      114.11      163.78     25.55 o
  10  13   0       27.20       34.14     15.88 o
  11  13   0        0.04       -3.81     21.67 o
  12  13   0       14.28      -11.87     34.94 o
   0  14   0       20.48       54.21     11.29 o
   1  14   0      784.12      771.32     19.01 o
   2  14   0     1204.94     1212.81     38.63 o
   3  14   0     1138.90     1251.27     28.06 o
   4  14   0     1334.63     1331.44     29.74 o
   5  14   0      457.08      446.56     16.06 o
   6  14   0      626.91      639.63     25.49 o
   7  14   0      497.45      469.74     22.94 o
   8  14   0      476.58      469.55     22.48 o
   9  14   0       78.71      105.08     24.38 o
  10  14   0       11.43       15.11     16.21 o
  11  14   0       74.42      122.01     27.03 o
  12  14   0      409.52      434.89     35.93 o
   1  15   0      531.94      518.15     20.58 o
   2  15   0      597.09      587.66     29.39 o
   3  15   0      158.55      164.76     12.29 o
   4  15   0        0.04       -4.55      7.65 o
   5  15   0      443.66      427.02     23.74 o
   6  15   0      800.99      751.79     28.95 o
   7  15   0      510.09      497.14     25.59 o
   8  15   0      269.07      268.95     25.64 o
   9  15   0        7.97       -1.30     17.84 o
  10  15   0      152.38      182.67     27.41 o
  11  15   0      162.81      196.24     27.88 o
   0  16   0      207.58      188.87     15.38 o
   1  16   0        1.26        9.78      8.31 o
   2  16   0     1655.60     1794.92     40.77 o
   3  16   0      397.01      381.44     17.43 o
   4  16   0      225.99      234.13     14.12 o
   5  16   0      672.49      678.05     61.12 o
   6  16   0      389.48      403.43     21.67 o
   7  16   0      184.60      189.89     24.21 o
   8  16   0      450.86      413.77     31.40 o
   9  16   0       11.54       -6.45     22.64 o
  10  16   0       22.65        4.11     20.34 o
  11  16   0       12.26       17.41     22.25 o
   1  17   0      105.18      100.53     11.50 o
   2  17   0        6.08       -2.40      8.33 o
   3  17   0       92.48       50.30     12.61 o
   4  17   0      160.59      152.88     15.16 o
   5  17   0       30.34       52.19     13.35 o
   6  17   0      154.32      169.13     21.24 o
   7  17   0       11.23       39.85     23.76 o
   8  17   0       33.51       36.86     21.32 o
   9  17   0       45.09        9.62     19.58 o
  10  17   0       72.92       75.80     24.13 o
  11  17   0       50.13       25.61     26.95 o
   0  18   0      462.87      455.70     29.78 o
   1  18   0     2625.41     2693.40     63.87 o
   2  18   0        0.12       -2.93      9.20 o
   3  18   0       21.12       20.84     11.98 o
   4  18   0        0.03       -0.89     15.33 o
   5  18   0       68.66       69.95     19.20 o
   6  18   0      237.11      220.36     24.27 o
   7  18   0      454.51      473.01     28.41 o
   8  18   0       67.57       48.64     19.45 o
   9  18   0        0.82      -12.00     22.49 o
  10  18   0       67.24       55.98     28.50 o
   1  19   0      351.87      338.22     21.98 o
   2  19   0      426.22      485.75     24.50 o
   3  19   0        5.50        3.05     13.92 o
   4  19   0       86.59       78.56     17.09 o
   5  19   0       26.03       27.39     22.64 o
   6  19   0       57.40       70.02     19.47 o
   7  19   0       59.67       29.99     42.95 o
   8  19   0       64.12       66.29     18.56 o
   9  19   0      119.89      122.52     45.49 o
  10  19   0      141.53      180.50     29.48 o
   0  20   0      518.46      592.67     45.88 o
   1  20   0      905.56     1008.44     38.35 o
   2  20   0      721.74      706.21     35.20 o
   3  20   0      253.24      272.96     22.38 o
   4  20   0      512.18      511.41     29.90 o
   5  20   0       96.94       77.83     17.36 o
   6  20   0      388.01      385.80     53.39 o
   7  20   0      387.34      319.97     38.39 o
   8  20   0      274.99      292.73     30.35 o
   9  20   0      113.04      136.23     24.47 o
   1  21   0      136.27      130.04     26.51 o
   2  21   0       76.44       88.74     15.35 o
   3  21   0       34.25       29.23     16.20 o
   4  21   0        2.48      -10.47     16.54 o
   5  21   0       59.73       35.27     24.40 o
   6  21   0       75.73       58.42     21.67 o
   7  21   0       95.81       64.44     26.48 o
   8  21   0      110.64       54.18     54.27 o
   0  22   0       60.96      110.02     22.71 o
   1  22   0        1.27       22.33     16.72 o
   2  22   0      243.91      250.75     23.74 o
   3  22   0      368.81      305.03     24.79 o
   4  22   0        0.02       29.24     17.69 o
   5  22   0       66.32       79.86     22.36 o
   6  22   0      129.96      153.48     27.33 o
   7  22   0       77.84       54.30     39.04 o
   8  22   0       61.17       73.43     33.85 o
   1  23   0        8.46      -11.45     16.55 o
   2  23   0       30.26       64.11     23.57 o
   3  23   0       12.89       10.24     16.03 o
   4  23   0      197.80      226.93     30.65 o
   5  23   0        0.60        2.80     22.10 o
   6  23   0        4.30        1.96     25.66 o
   7  23   0       25.90       36.22     35.64 o
   0  24   0      322.91      392.72     41.09 o
   1  24   0      681.33      814.94     45.89 o
   2  24   0      154.87      170.66     22.76 o
   3  24   0      510.69      617.82     38.50 o
   4  24   0      145.14      134.36     30.26 o
   5  24   0        3.34       -2.74     26.15 o
   6  24   0       72.58       57.66     34.16 o
   1  25   0       30.34       22.84     20.84 o
   2  25   0        1.60       13.08     19.44 o
   3  25   0       97.87       60.54     20.73 o
   4  25   0       64.27       36.75     20.61 o
   5  25   0       60.43       57.45     29.29 o
   0  26   0      292.55      228.95     68.98 o
   1  26   0      161.26      129.78     60.69 o
   2  26   0       27.86       40.71     22.06 o
   3  26   0        0.58        7.87     22.01 o
 -14   1   1       98.03       92.27     32.02 o
 -13   1   1        0.52       -7.23     19.43 o
 -12   1   1       60.81       97.33     21.98 o
 -11   1   1        3.83       22.99      8.23 o
 -10   1   1     2078.27     2136.88     53.03 o
  -9   1   1        1.98       -1.39      9.71 o
  -8   1   1     1462.51     1438.40     32.91 o
  -7   1   1      314.24      287.47     15.02 o
  -6   1   1      727.15      771.44     18.07 o
  -5   1   1      787.19      787.19     28.24 o
  -4   1   1     1099.11     1106.79     17.90 o
  -3   1   1      348.75      355.72     12.01 o
  -2   1   1     7209.91     6663.64     87.68 o
  -1   1   1     2119.84        2.03      1.91 o
   1   1   1     5262.48     4934.08     98.59 o
   2   1   1      240.68      229.15      8.00 o
   3   1   1      102.47       95.78      5.74 o
   4   1   1      363.86      362.89     10.36 o
   5   1   1      408.89      470.39     12.39 o
   6   1   1     1273.49     1413.02     27.90 o
   7   1   1      824.48      867.65     35.79 o
   8   1   1      296.92      270.16     12.27 o
   9   1   1      449.68      407.68     19.49 o
  10   1   1        0.00       33.14     25.18 o
  11   1   1      100.61      104.93     33.34 o
  12   1   1        0.93       20.34     19.67 o
  13   1   1      129.14      200.21     44.52 o
 -14   2   1      148.99      207.02     26.61 o
 -13   2   1      569.94      538.89     39.40 o
 -12   2   1        0.62        1.63     19.80 o
 -11   2   1      856.48      777.04     55.65 o
 -10   2   1      285.16      242.91     17.14 o
  -9   2   1       51.75       16.25     10.89 o
  -8   2   1      187.98      193.36     13.35 o
  -7   2   1      884.70      995.98     22.28 o
  -6   2   1     1676.27     1797.24     29.81 o
  -5   2   1     1561.25     1717.54     29.18 o
  -4   2   1      260.40      297.42      8.53 o
  -3   2   1      423.42      365.33      8.09 o
  -2   2   1     2928.39     2771.52     37.26 o
  -1   2   1     3756.63     3344.67    100.63 o
   0   2   1      476.58      397.43      9.59 o
   1   2   1     2026.64     1844.78     23.81 o
   2   2   1      527.52      504.45     11.18 o
   3   2   1     4431.34     4344.46     53.28 o
   4   2   1      410.82      350.21     15.05 o
   5   2   1     1557.62     1444.67     22.64 o
   6   2   1      200.50      254.46      8.25 o
   7   2   1       10.93       15.41      6.28 o
   8   2   1      241.84      253.30      9.06 o
   9   2   1     1026.38     1012.77     31.89 o
  10   2   1     1080.71     1050.41     36.71 o
  11   2   1      137.21      134.45     20.53 o
  12   2   1      192.95      230.49     35.19 o
  13   2   1      166.36      239.33     29.36 o
 -14   3   1       45.52       74.82     27.52 o
 -13   3   1      156.48       89.39     34.78 o
 -12   3   1      341.20      348.00     29.65 o
 -11   3   1      134.16      144.93     21.05 o
 -10   3   1     3868.27     3960.52    125.55 o
  -9   3   1      838.10      870.44     27.99 o
  -8   3   1        1.74       -0.80      7.50 o
  -7   3   1      640.45      557.71     16.00 o
  -6   3   1     1204.46     1314.85     23.48 o
  -5   3   1     8736.09     8872.62    112.22 o
  -4   3   1     1485.18     1495.44     26.33 o
  -3   3   1     1371.89     1194.14     19.58 o
  -2   3   1      387.60      375.09      9.37 o
  -1   3   1     3871.25     3580.02     46.29 o
   0   3   1     1095.23      972.46     16.88 o
   1   3   1    26543.91    24564.53    280.96 o
   2   3   1     4229.72     4028.36     48.61 o
   3   3   1      424.14      403.20     11.13 o
   4   3   1      322.61      306.46     10.76 o
   5   3   1        0.99        7.62      4.32 o
   6   3   1       71.08       83.22      7.04 o
   7   3   1     1860.35     1801.48     32.95 o
   8   3   1      128.92      104.31     11.31 o
   9   3   1      125.79      109.23     13.08 o
  10   3   1       67.35       47.59     10.90 o
  11   3   1        0.82        6.24     22.80 o
  12   3   1        6.04      -12.69     19.37 o
  13   3   1      174.26      142.11     33.52 o
 -14   4   1       48.44       23.10     32.55 o
 -13   4   1      392.29      358.41     34.00 o
 -12   4   1      105.21      117.72     21.05 o
 -11   4   1     1446.34     1321.57     51.77 o
 -10   4   1        9.13       14.20     17.11 o
  -9   4   1      288.96      252.87     17.44 o
  -8   4   1        0.09       14.53      6.66 o
  -7   4   1      733.78      812.95     21.79 o
  -6   4   1     1364.15     1363.74     23.97 o
  -5   4   1     1713.67     1897.98     32.71 o
  -4   4   1      170.50      191.60      7.65 o
  -3   4   1      376.12      396.90     15.34 o
  -2   4   1     1191.77     1077.86     16.92 o
  -1   4   1      352.01      328.53      8.07 o
   0   4   1      689.21      632.16     10.91 o
   1   4   1     1010.36      948.13     15.09 o
   2   4   1      538.23      574.98     14.09 o
   3   4   1      201.58      217.59      6.28 o
   4   4   1       31.18       56.69      5.75 o
   5   4   1     1348.54     1342.32     25.31 o
   6   4   1      102.13       85.16      9.54 o
   7   4   1       68.71       68.93      8.31 o
   8   4   1      240.80      252.54     13.25 o
   9   4   1     1181.44     1290.32     46.17 o
  10   4   1      532.80      535.53     22.07 o
  11   4   1        0.17      -27.28     18.18 o
  12   4   1       30.59       10.72     18.21 o
  13   4   1       62.35      106.19     23.84 o
 -14   5   1       88.12      133.33     30.45 o
 -13   5   1        1.24       -7.59     21.33 o
 -12   5   1      183.86      203.98     33.19 o
 -11   5   1      233.58      270.08     20.61 o
 -10   5   1      220.11      215.78     23.04 o
  -9   5   1       27.91       20.14     10.03 o
  -8   5   1      748.07      718.87     24.41 o
  -7   5   1        5.46       -5.17      7.80 o
  -6   5   1      318.28      380.79     13.69 o
  -5   5   1     3188.90     3431.38     58.61 o
  -4   5   1        5.18        6.53      4.27 o
  -3   5   1      214.11      230.21      8.07 o
  -2   5   1       49.78       81.80      3.85 o
  -1   5   1     1206.31     1167.07     16.93 o
   0   5   1     6940.02     6493.52     81.77 o
   1   5   1    17583.65    17300.02    203.30 o
   2   5   1       21.87       28.25      3.67 o
   3   5   1        1.52        4.73      2.44 o
   4   5   1      881.50      892.18     20.12 o
   5   5   1        2.90        1.15      4.98 o
   6   5   1      298.14      334.29     12.27 o
   7   5   1       90.68       94.39     10.67 o
   8   5   1      112.05      121.97     14.51 o
   9   5   1       65.13       71.78     15.61 o
  10   5   1      170.74      183.86     15.52 o
  11   5   1      340.45      357.60     27.13 o
  12   5   1       10.83        2.37     18.06 o
  13   5   1       43.22       93.72     29.84 o
 -14   6   1       39.61       38.83     28.32 o
 -13   6   1      248.77      265.89     40.18 o
 -12   6   1       31.38       27.95     18.92 o
 -11   6   1       64.33       59.78     16.20 o
 -10   6   1       29.99       39.00     20.69 o
  -9   6   1      166.33      170.28     14.48 o
  -8   6   1      484.49      512.85     16.15 o
  -7   6   1       52.42       55.23      8.73 o
  -6   6   1       11.15        9.68      5.90 o
  -5   6   1        0.04        5.72      5.59 o
  -4   6   1      812.90      852.82     16.64 o
  -3   6   1       89.86       66.05      5.02 o
  -2   6   1      507.37      464.99     12.23 o
  -1   6   1      569.17      540.14     11.12 o
   0   6   1    34598.66    33308.65    382.15 o
   1   6   1    42276.13    40503.61    491.58 o
   2   6   1      899.59      800.16     13.86 o
   3   6   1        4.02        1.68      4.12 o
   4   6   1     1013.84     1164.42     18.49 o
   5   6   1      193.52      177.69      8.92 o
   6   6   1     1392.89     1432.01     31.89 o
   7   6   1     2936.50     2928.46     49.30 o
   8   6   1     1326.18     1427.23     32.26 o
   9   6   1      488.28      542.75     21.74 o
  10   6   1      188.46      188.77     17.34 o
  11   6   1      393.21      413.36     31.96 o
  12   6   1      223.47      223.31     31.23 o
  13   6   1      141.54      116.62     21.30 o
 -13   7   1      163.61      150.85     26.35 o
 -12   7   1      385.92      373.55     35.02 o
 -11   7   1      424.06      406.38     30.74 o
 -10   7   1       48.52       44.93     20.32 o
  -9   7   1     1306.99     1324.17     44.81 o
  -8   7   1     4621.61     4681.92     91.15 o
  -7   7   1     1750.24     1749.48     35.77 o
  -6   7   1     1208.49     1148.36     21.22 o
  -5   7   1     1694.70     1624.03     30.64 o
  -4   7   1      674.41      634.89     20.12 o
  -3   7   1     3759.92     3697.36     54.67 o
  -2   7   1      636.40      579.33     17.51 o
  -1   7   1     4491.05     4139.23     55.35 o
   0   7   1     6547.71     5919.49     76.49 o
   1   7   1     4016.67     3942.12     52.41 o
   2   7   1        1.11        0.56      3.06 o
   3   7   1     1913.09     1901.42     28.96 o
   4   7   1     3487.80     3666.98     48.35 o
   5   7   1      404.88      441.40     11.83 o
   6   7   1      469.46      517.69     17.92 o
   7   7   1      283.44      303.06     13.60 o
   8   7   1       23.06       45.70      8.58 o
   9   7   1        5.37        7.86     12.15 o
  10   7   1       14.88      -18.38     14.21 o
  11   7   1        4.92       12.12     18.46 o
  12   7   1        2.62      -23.11     18.16 o
  13   7   1        1.02       -9.76     19.56 o
 -13   8   1      378.45      353.23     31.56 o
 -12   8   1       63.82       54.14     18.66 o
 -11   8   1      267.69      266.80     29.28 o
 -10   8   1      390.64      310.74     31.82 o
  -9   8   1      118.84      120.73     16.94 o
  -8   8   1     1024.52     1091.63     26.34 o
  -7   8   1      135.51      148.99     10.05 o
  -6   8   1      530.07      563.79     16.47 o
  -5   8   1     1268.63     1353.30     25.20 o
  -4   8   1       36.99       32.07      6.27 o
  -3   8   1       10.39        9.24      5.92 o
  -2   8   1     1788.58     1779.06     27.70 o
  -1   8   1     2894.21     2823.48     38.73 o
   0   8   1        2.39       -2.84      4.12 o
   1   8   1       14.44       12.31      3.94 o
   2   8   1     1820.24     1733.26     25.08 o
   3   8   1     2669.46     2619.60     38.43 o
   4   8   1      712.94      723.11     21.34 o
   5   8   1     1388.14     1338.50     23.71 o
   6   8   1       15.94       12.98      5.59 o
   7   8   1     1566.34     1557.87     36.17 o
   8   8   1      695.01      691.35     28.61 o
   9   8   1      476.13      487.61     23.55 o
  10   8   1      702.31      656.32     28.27 o
  11   8   1      205.80      211.28     20.91 o
  12   8   1      257.94      236.80     36.93 o
  13   8   1      241.41      298.87     33.59 o
 -13   9   1      291.86      291.35     41.97 o
 -12   9   1       54.54       37.49     19.75 o
 -11   9   1       20.92       20.51     20.69 o
 -10   9   1      371.80      414.70     29.87 o
  -9   9   1       13.13       -5.80     10.61 o
  -8   9   1        6.56       21.87      9.65 o
  -7   9   1      360.38      356.96     19.04 o
  -6   9   1       81.46       64.19     10.10 o
  -5   9   1      213.35      209.38     10.29 o
  -4   9   1       27.58       32.36      5.39 o
  -3   9   1      673.70      664.30     21.74 o
  -2   9   1      175.32      167.66     12.75 o
  -1   9   1     1783.94     1775.56     28.03 o
   0   9   1      383.60      406.04     14.69 o
   1   9   1     3393.84     3409.18     47.72 o
   2   9   1      428.78      432.76     13.61 o
   3   9   1       21.78       31.57      6.20 o
   4   9   1      210.38      239.54     10.81 o
   5   9   1        0.48       18.37      7.06 o
   6   9   1      351.36      370.21     15.92 o
   7   9   1      382.72      375.00     21.12 o
   8   9   1       14.80        1.47      6.68 o
   9   9   1       24.33       38.39     10.04 o
  10   9   1        7.68       13.59     13.52 o
  11   9   1      188.33      161.39     23.44 o
  12   9   1        3.23      -23.17     16.03 o
  13   9   1      163.63      188.14     26.36 o
 -13  10   1        2.51       47.76     21.13 o
 -12  10   1       24.02       13.78     25.33 o
 -11  10   1      125.24       92.95     18.31 o
 -10  10   1       16.01       17.44     19.33 o
  -9  10   1      319.45      302.67     22.57 o
  -8  10   1        0.04        1.14      9.19 o
  -7  10   1      381.70      442.46     32.92 o
  -6  10   1       71.84       60.34      8.48 o
  -5  10   1     1632.64     1734.68     37.06 o
  -4  10   1        0.02        8.50      5.24 o
  -3  10   1      382.41      409.84     13.21 o
  -2  10   1       34.90       26.40      5.05 o
  -1  10   1      584.93      521.73     12.59 o
   0  10   1     1193.48     1148.32     26.58 o
   1  10   1      103.79      128.28      7.14 o
   2  10   1     1902.44     1860.86     29.05 o
   3  10   1     1733.32     1819.05     33.36 o
   4  10   1      569.59      576.59     20.90 o
   5  10   1       18.71       17.10      5.68 o
   6  10   1      120.77      112.21     11.05 o
   7  10   1      132.66      149.76     12.65 o
   8  10   1        0.01       17.49     10.49 o
   9  10   1        0.01       -6.13      9.64 o
  10  10   1      145.73      154.64     15.40 o
  11  10   1      470.33      456.70     30.36 o
  12  10   1        7.85       -9.53     24.71 o
 -13  11   1      215.49      226.91     35.84 o
 -12  11   1      220.56      257.48     38.05 o
 -11  11   1       51.07       51.35     22.94 o
 -10  11   1      280.32      312.85     27.01 o
  -9  11   1      346.05      360.17     42.87 o
  -8  11   1      124.30      135.82     17.94 o
  -7  11   1     2647.22     2769.38     81.25 o
  -6  11   1     2239.08     2334.20     46.33 o
  -5  11   1       20.74       -5.53      6.13 o
  -4  11   1     1370.35     1331.65     28.32 o
  -3  11   1      848.67      840.07     22.24 o
  -2  11   1      168.38      140.62     10.68 o
  -1  11   1      416.50      418.80     11.95 o
   0  11   1       56.70       51.29      6.42 o
   1  11   1      609.15      643.66     15.03 o
   2  11   1     5717.93     5913.77     79.35 o
   3  11   1     2623.64     2787.94     44.09 o
   4  11   1        3.29        6.75      6.36 o
   5  11   1      118.25      125.61      8.50 o
   6  11   1      295.85      294.07     15.32 o
   7  11   1      337.23      371.44     23.71 o
   8  11   1       22.48       39.46     12.20 o
   9  11   1        0.41       11.11      9.17 o
  10  11   1       50.48       74.15     18.99 o
  11  11   1        9.41       13.07     16.54 o
  12  11   1        1.97        7.48     18.24 o
 -12  12   1       21.65       70.84     26.46 o
 -11  12   1       32.48       19.66     26.92 o
 -10  12   1        7.18       31.49     23.23 o
  -9  12   1        4.59        8.25      8.67 o
  -8  12   1       18.16       16.96     10.76 o
  -7  12   1       88.44       72.07     11.84 o
  -6  12   1      180.67      177.85     13.99 o
  -5  12   1      180.57      183.43     11.42 o
  -4  12   1      761.01      757.35     34.50 o
  -3  12   1      578.33      621.62     16.49 o
  -2  12   1       22.91       18.59      4.36 o
  -1  12   1        8.22       11.50      5.84 o
   0  12   1     5112.33     5386.06     74.66 o
   1  12   1     6763.07     6962.90     93.14 o
   2  12   1      351.70      365.12     26.74 o
   3  12   1        5.55        8.06      4.94 o
   4  12   1       85.44       91.24     12.65 o
   5  12   1      445.69      433.08     22.99 o
   6  12   1      616.50      628.66     22.39 o
   7  12   1     2491.79     2624.83     51.72 o
   8  12   1      664.04      699.16     28.35 o
   9  12   1      113.66      144.70     17.29 o
  10  12   1        7.32       -7.79     16.55 o
  11  12   1       73.81       90.46     24.84 o
  12  12   1       17.01      -12.78     29.49 o
 -12  13   1       69.97      108.11     26.06 o
 -11  13   1      402.35      350.82     35.23 o
 -10  13   1       73.22       49.92     21.42 o
  -9  13   1      639.38      637.63     40.43 o
  -8  13   1      834.84      794.66     40.34 o
  -7  13   1        0.63       -9.16      9.34 o
  -6  13   1      100.74      119.07     11.04 o
  -5  13   1      132.76      108.51      9.34 o
  -4  13   1      263.31      242.69     21.80 o
  -3  13   1     1004.31     1006.12     25.71 o
  -2  13   1      115.78      105.91      5.55 o
  -1  13   1      698.70      710.81     17.02 o
   0  13   1      500.23      514.52     17.31 o
   1  13   1        0.40       -6.85      9.55 o
   2  13   1     1445.63     1569.81     39.02 o
   3  13   1       22.23       33.61      4.49 o
   4  13   1      321.11      321.34     13.62 o
   5  13   1       71.39       75.13     11.30 o
   6  13   1      173.52      191.89     18.70 o
   7  13   1      286.53      305.48     30.44 o
   8  13   1       50.21       29.01     12.59 o
   9  13   1       43.77       32.92     20.74 o
  10  13   1        5.69       -4.94     20.11 o
  11  13   1      453.39      490.25     45.72 o
  12  13   1       41.33       61.22     27.76 o
 -12  14   1       87.62       41.41     22.34 o
 -11  14   1       27.19       33.99     18.51 o
 -10  14   1      399.48      382.92     30.66 o
  -9  14   1       31.29       28.71     17.47 o
  -8  14   1      116.05      140.54     18.67 o
  -7  14   1       36.90       -2.92     30.85 o
  -6  14   1       64.78       35.05      9.91 o
  -5  14   1      312.02      284.17     13.65 o
  -4  14   1        7.40        9.01      8.39 o
  -3  14   1       52.62       56.28      8.63 o
  -2  14   1      224.22      241.58     14.07 o
  -1  14   1      676.13      691.91     20.88 o
   0  14   1      443.91      435.79     13.51 o
   1  14   1      809.83      824.26     20.23 o
   2  14   1      805.55      834.62     20.29 o
   3  14   1      375.45      369.66     11.61 o
   4  14   1       46.66       53.00      8.28 o
   5  14   1      178.99      163.64     11.47 o
   6  14   1       66.13       53.61     11.21 o
   7  14   1     1162.47     1230.18     61.88 o
   8  14   1      332.74      323.75     21.33 o
   9  14   1       88.05      124.82     19.20 o
  10  14   1      232.45      278.81     27.78 o
  11  14   1       76.68       66.77     22.80 o
 -12  15   1       10.46       -0.04     31.60 o
 -11  15   1      210.63      259.59     28.55 o
 -10  15   1       62.96       31.19     18.25 o
  -9  15   1       91.66       41.77     21.05 o
  -8  15   1       26.36       32.36     15.03 o
  -7  15   1       14.93        1.73     14.19 o
  -6  15   1       56.98       86.15     22.78 o
  -5  15   1      254.37      229.57     15.69 o
  -4  15   1      209.70      226.79     15.34 o
  -3  15   1       45.96       39.19      7.93 o
  -2  15   1      148.38      140.96     10.53 o
  -1  15   1      103.35      100.70      9.59 o
   0  15   1      437.06      496.60     29.83 o
   1  15   1       66.69       72.12      9.48 o
   2  15   1       93.82       74.13     10.72 o
   3  15   1        2.56        2.31      4.74 o
   4  15   1      537.32      507.02     21.45 o
   5  15   1       19.87       32.63      9.50 o
   6  15   1      337.37      311.94     19.65 o
   7  15   1        3.73        4.05     12.88 o
   8  15   1        4.50      -19.20     22.48 o
   9  15   1       42.69       52.50     18.56 o
  10  15   1        2.45       24.57     24.89 o
  11  15   1       29.54       15.81     24.00 o
 -11  16   1      137.16      132.98     23.82 o
 -10  16   1      388.91      423.50     39.24 o
  -9  16   1       59.82       59.54     18.70 o
  -8  16   1        9.90        2.15     20.18 o
  -7  16   1      155.12      184.56     46.66 o
  -6  16   1       12.14        6.23     12.92 o
  -5  16   1      530.93      525.56     22.53 o
  -4  16   1        0.73      -10.87      8.94 o
  -3  16   1      148.79      147.00     11.53 o
  -2  16   1       16.98       12.68      6.49 o
  -1  16   1      200.18      191.91     16.36 o
   0  16   1      493.39      512.93     19.11 o
   1  16   1       47.23       32.58      8.74 o
   2  16   1      196.50      179.30     12.34 o
   3  16   1      583.28      603.79     22.55 o
   4  16   1        3.09      -10.81      9.63 o
   5  16   1      139.56       99.10     12.45 o
   6  16   1        2.99        3.39     11.08 o
   7  16   1       13.98        5.64     13.41 o
   8  16   1        7.38       13.25     15.29 o
   9  16   1      194.64      243.61     25.36 o
  10  16   1      183.63      191.33     38.07 o
  11  16   1      215.06      290.91     35.83 o
 -11  17   1      220.62      244.65     32.80 o
 -10  17   1      202.86      248.16     37.08 o
  -9  17   1      322.07      322.58     45.49 o
  -8  17   1       64.55       55.36     19.13 o
  -7  17   1     1424.64     1373.29     50.55 o
  -6  17   1     1481.51     1675.04     54.32 o
  -5  17   1       33.33       -5.31     21.28 o
  -4  17   1      242.27      253.70     21.77 o
  -3  17   1      142.55       97.71     10.53 o
  -2  17   1       61.54       49.24      9.20 o
  -1  17   1      761.13      785.30     27.09 o
   0  17   1      573.59      562.64     20.59 o
   1  17   1        0.08        0.86      8.15 o
   2  17   1     2200.56     2166.80     59.70 o
   3  17   1      340.69      360.68     22.32 o
   4  17   1      135.76      125.29     14.49 o
   5  17   1       24.77        9.50     15.53 o
   6  17   1       10.57        9.03     15.51 o
   7  17   1       49.21       34.77     19.33 o
   8  17   1       22.18       42.07     23.48 o
   9  17   1        4.26       15.79     24.60 o
  10  17   1       43.62        2.04     45.88 o
 -10  18   1       31.91       -2.82     28.14 o
  -9  18   1       53.16       59.81     21.39 o
  -8  18   1        2.06      -14.75     19.42 o
  -7  18   1       38.15       39.25     15.97 o
  -6  18   1       72.34       48.35     20.30 o
  -5  18   1       72.13       69.59     15.79 o
  -4  18   1       68.65       48.62     15.90 o
  -3  18   1     1147.58     1157.37     38.31 o
  -2  18   1      350.54      341.13     28.26 o
  -1  18   1       18.03       17.79     11.82 o
   0  18   1      178.63      120.39     10.90 o
   1  18   1      513.32      466.08     22.23 o
   2  18   1       69.03       41.78     14.00 o
   3  18   1      881.16      978.78     37.51 o
   4  18   1      611.92      552.67     27.53 o
   5  18   1      745.78      794.93     37.30 o
   6  18   1       83.73       85.18     21.37 o
   7  18   1      963.25      946.93     63.64 o
   8  18   1      174.90      192.44     23.82 o
   9  18   1       77.28      107.73     24.90 o
  10  18   1       37.91       30.69     24.91 o
 -10  19   1       64.61       26.28     29.51 o
  -9  19   1      103.10       33.25     29.74 o
  -8  19   1       70.51       65.17     21.79 o
  -7  19   1        0.04        7.99     20.04 o
  -6  19   1        1.09       -0.44     14.85 o
  -5  19   1      160.10      175.77     21.14 o
  -4  19   1      256.19      267.98     27.13 o
  -3  19   1      227.44      201.04     21.32 o
  -2  19   1       44.90       33.17      9.17 o
  -1  19   1       33.71       32.52     19.75 o
   0  19   1        5.14      -16.96     11.31 o
   1  19   1        0.22        6.45     12.10 o
   2  19   1       82.06       84.74     15.01 o
   3  19   1      220.10      205.04     27.67 o
   4  19   1      172.97      168.64     19.07 o
   5  19   1       43.52       20.90     24.27 o
   6  19   1       26.64       41.70     20.30 o
   7  19   1       19.90       34.59     20.03 o
   8  19   1        0.00       -7.95     19.49 o
   9  19   1       27.47       35.21     21.60 o
  -9  20   1       83.00       18.19     20.92 o
  -8  20   1        8.76       38.80     21.98 o
  -7  20   1        3.05       -4.95     17.14 o
  -6  20   1      215.03      195.41     27.32 o
  -5  20   1      118.28       62.38     27.09 o
  -4  20   1      304.03      291.66     38.26 o
  -3  20   1       56.58       33.68     17.96 o
  -2  20   1      157.89      135.61     13.06 o
  -1  20   1       48.77       40.34     14.22 o
   0  20   1       13.98       12.35     13.71 o
   1  20   1       56.36       54.50     13.59 o
   2  20   1        1.53        8.55     19.21 o
   3  20   1       36.52       21.83     18.24 o
   4  20   1       82.45       60.35     20.35 o
   5  20   1      114.08      170.23     69.05 o
   6  20   1      151.32      140.08     38.65 o
   7  20   1       17.17       11.55     29.87 o
   8  20   1       67.48       61.76     28.24 o
   9  20   1       86.12      106.01     28.72 o
  -9  21   1       83.75       95.76     25.74 o
  -8  21   1       99.55       64.59     25.26 o
  -7  21   1      139.85      108.46     23.86 o
  -6  21   1      166.74      202.60     32.99 o
  -5  21   1      194.26      205.54     22.09 o
  -4  21   1      100.34      125.62     17.69 o
  -3  21   1       35.57       44.00     14.70 o
  -2  21   1      518.05      486.87     59.94 o
  -1  21   1       17.43       12.60     15.49 o
   0  21   1      277.83      275.49     21.82 o
   1  21   1      512.28      539.87     32.02 o
   2  21   1      345.95      270.71     34.75 o
   3  21   1       11.93        5.86     18.55 o
   4  21   1      197.56      133.15     26.65 o
   5  21   1       20.98        5.67     18.49 o
   6  21   1      356.13      370.12     41.58 o
   7  21   1      123.84      132.74     42.42 o
   8  21   1       26.65        3.85     20.18 o
  -8  22   1       19.82       20.72     26.24 o
  -7  22   1       14.68       14.30     20.01 o
  -6  22   1        5.00       13.48     20.05 o
  -5  22   1        1.00        4.72     16.67 o
  -4  22   1       69.27       86.89     26.16 o
  -3  22   1      107.59      108.15     21.28 o
  -2  22   1       20.74       35.77     18.16 o
  -1  22   1      315.15      293.64     24.88 o
   0  22   1        5.88       24.20     16.71 o
   1  22   1       33.71       51.08     19.94 o
   2  22   1      155.06      132.28     42.56 o
   3  22   1      226.75      207.68     23.21 o
   4  22   1       96.49       27.47     24.21 o
   5  22   1      709.05      797.43     53.83 o
   6  22   1      303.85      338.71     29.15 o
   7  22   1      125.43      109.05     37.94 o
  -7  23   1      437.63      463.94     67.15 o
  -6  23   1      560.03      677.71     78.51 o
  -5  23   1       24.67        4.58     22.45 o
  -4  23   1        0.06        8.02     22.48 o
  -3  23   1        7.96       -1.95     19.04 o
  -2  23   1       37.04       49.80     18.92 o
  -1  23   1      451.92      426.27     32.44 o
   0  23   1      303.91      379.95     27.53 o
   1  23   1       10.65        7.96     15.94 o
   2  23   1      447.85      451.48     64.81 o
   3  23   1       13.63      -11.80     21.86 o
   4  23   1        1.58       37.91     23.09 o
   5  23   1        0.79       15.23     32.69 o
   6  23   1       43.25       37.64     21.60 o
   7  23   1        1.66        7.78     36.94 o
  -6  24   1       13.70       42.24     31.23 o
  -5  24   1       84.09      125.43     24.40 o
  -4  24   1      218.82      159.16     26.72 o
  -3  24   1       13.53       15.18     18.90 o
  -2  24   1        4.95       30.27     23.60 o
  -1  24   1       71.02       29.81     32.78 o
   0  24   1      125.78      116.49     24.11 o
   1  24   1        0.40       17.44     16.35 o
   2  24   1       40.82       24.84     18.90 o
   3  24   1      216.56      219.28     27.40 o
   4  24   1        7.44       36.60     23.84 o
   5  24   1        0.34        0.58     24.75 o
   6  24   1      246.05      211.46     28.01 o
  -5  25   1       10.63       26.06     23.82 o
  -4  25   1       12.76        8.77     20.63 o
  -3  25   1        7.94       18.78     21.41 o
  -2  25   1      104.79      105.90     23.63 o
  -1  25   1      136.38      201.13     31.23 o
   0  25   1       55.57       82.41     25.30 o
   1  25   1        2.10        4.48     19.23 o
   2  25   1       12.26       12.96     22.65 o
   3  25   1       91.44       35.51     32.99 o
   4  25   1       59.98       54.00     33.41 o
  -3  26   1        0.01       13.09     25.27 o
  -2  26   1       49.76       31.00     26.51 o
  -1  26   1      117.58      137.90     23.71 o
   0  26   1       57.90       63.27     21.34 o
   1  26   1       93.39      123.71     27.85 o
   2  26   1       94.56       14.15     79.87 o
   3  26   1       44.99       57.63     29.28 o
 -14   0   2      978.00      830.53     69.65 o
 -13   0   2     1368.30     1654.79     93.59 o
 -12   0   2      923.86      923.80     57.85 o
 -11   0   2       16.52       20.71     18.10 o
 -10   0   2      155.82      157.80     24.44 o
  -9   0   2       48.83       31.61     10.20 o
  -8   0   2     1976.30     1855.28     46.27 o
  -7   0   2      160.94      150.76     13.46 o
  -6   0   2     1268.85     1147.48     33.44 o
  -5   0   2     2080.87     2348.20     49.41 o
  -4   0   2    10060.67    10130.27    181.19 o
  -3   0   2     2289.96     2354.53     66.34 o
  -2   0   2       41.58       51.32      4.53 o
  -1   0   2    17802.96    16418.60    242.60 o
   0   0   2     4585.24     4317.39     81.47 o
   1   0   2     1823.34     1645.43     33.49 o
   2   0   2     1958.73     1779.26     36.78 o
   3   0   2       21.38       26.67      4.66 o
   4   0   2     5183.43     5317.36     97.08 o
   5   0   2      942.11     1090.41     38.65 o
   6   0   2     1442.79     1398.39     35.44 o
   7   0   2      187.49      169.62     31.05 o
   8   0   2     7453.00     7699.02    250.40 o
   9   0   2       29.03       48.05     16.17 o
  10   0   2      162.17      219.69     46.66 o
  11   0   2        9.03       15.17     36.52 o
  12   0   2      336.18      383.31     91.97 o
  13   0   2       40.48       38.71     27.68 o
 -14   1   2       21.16       72.15     27.78 o
 -13   1   2        1.38      113.51     34.75 o
 -12   1   2       88.47       66.30     21.96 o
 -11   1   2        0.01      -17.92     28.29 o
 -10   1   2      409.54      346.40     31.65 o
  -9   1   2       88.73       61.25      8.73 o
  -8   1   2        6.17       11.06      6.20 o
  -7   1   2      691.83      699.90     17.35 o
  -6   1   2      737.43      841.52     22.30 o
  -5   1   2      459.93      381.70      9.73 o
  -4   1   2      451.96      464.14      9.67 o
  -3   1   2     1094.23     1004.10     14.74 o
  -2   1   2       31.89       40.28      3.83 o
  -1   1   2     6502.64     5862.97     67.35 o
   0   1   2        0.22        3.00      2.42 o
   1   1   2      483.40      384.53      6.87 o
   2   1   2     1164.28     1215.68     18.58 o
   3   1   2      155.38      140.32      6.23 o
   4   1   2     3554.33     3517.34     51.82 o
   5   1   2     1219.77     1194.50     21.66 o
   6   1   2      235.15      254.51     10.26 o
   7   1   2     1910.55     1899.58     41.85 o
   8   1   2       11.61       32.63      9.03 o
   9   1   2      390.97      393.74     32.31 o
  10   1   2      381.89      345.79     20.09 o
  11   1   2       31.73       33.92     22.17 o
  12   1   2        5.55       -5.87     24.36 o
  13   1   2       88.13      121.45     27.36 o
 -14   2   2        0.04        1.84     24.67 o
 -13   2   2        5.53      -17.14     26.83 o
 -12   2   2       20.47       23.50     17.86 o
 -11   2   2      242.78      237.27     42.22 o
 -10   2   2      118.09       73.42     12.34 o
  -9   2   2       29.49       18.65      9.46 o
  -8   2   2       27.12       31.88      9.65 o
  -7   2   2      155.59      148.95     10.10 o
  -6   2   2      989.94     1072.75     20.81 o
  -5   2   2       24.31       37.34      5.73 o
  -4   2   2     2163.18     2128.00     33.61 o
  -3   2   2      638.07      565.82     11.07 o
  -2   2   2      648.65      684.89     11.46 o
  -1   2   2     1986.11     1842.82     24.40 o
   0   2   2        8.91        9.25      1.55 o
   1   2   2       48.26       43.55      3.25 o
   2   2   2      931.24      916.69     13.95 o
   3   2   2       85.32       72.82      4.40 o
   4   2   2     2250.49     2320.39     41.38 o
   5   2   2      438.35      484.67     14.34 o
   6   2   2      399.88      454.56     12.72 o
   7   2   2      338.49      342.61     11.53 o
   8   2   2     2565.38     2723.75     53.39 o
   9   2   2        2.22        3.79      6.45 o
  10   2   2      207.34      173.28     17.33 o
  11   2   2       44.62       -1.51     15.01 o
  12   2   2        6.43       15.86     22.72 o
  13   2   2       36.25       42.15     23.75 o
 -14   3   2       13.56       24.05     34.62 o
 -13   3   2        6.96        1.82     22.06 o
 -12   3   2       94.96       91.67     52.99 o
 -11   3   2        4.16       -7.09     10.25 o
 -10   3   2      361.34      341.29     39.27 o
  -9   3   2      331.34      354.52     14.80 o
  -8   3   2       49.07       69.05      8.09 o
  -7   3   2       36.91       28.49      6.65 o
  -6   3   2       41.16       56.97      7.00 o
  -5   3   2      606.23      648.59     13.58 o
  -4   3   2     1295.43     1303.45     21.56 o
  -3   3   2      822.81      828.56     14.96 o
  -2   3   2      275.80      229.22      9.71 o
  -1   3   2       19.60       28.13      2.67 o
   0   3   2       64.46       67.53      3.46 o
   1   3   2     1981.77     1896.05     24.33 o
   2   3   2     2658.13     2682.80     33.35 o
   3   3   2     1232.12     1221.74     18.72 o
   4   3   2      373.97      406.83      8.67 o
   5   3   2      175.29      201.75      8.83 o
   6   3   2      217.37      217.28      9.33 o
   7   3   2        9.02       10.69      5.85 o
   8   3   2       43.66       55.01      9.17 o
   9   3   2      234.92      208.36     23.50 o
  10   3   2       37.67       50.00     11.26 o
  11   3   2        0.05        3.28     16.65 o
  12   3   2       19.13       69.75     20.99 o
  13   3   2        0.00        8.25     24.05 o
 -14   4   2      434.15      511.00     43.71 o
 -13   4   2      244.68      258.14     31.01 o
 -12   4   2      560.60      598.56     42.39 o
 -11   4   2      344.51      400.12     26.94 o
 -10   4   2      733.79      677.07     33.73 o
  -9   4   2      207.35      196.69     12.38 o
  -8   4   2      556.10      531.41     16.33 o
  -7   4   2       43.86       46.53      6.87 o
  -6   4   2     3791.58     3798.26     54.27 o
  -5   4   2     1512.55     1460.46     29.03 o
  -4   4   2      419.98      439.54     14.01 o
  -3   4   2     6603.46     6359.83     83.43 o
  -2   4   2      331.35      294.88      8.95 o
  -1   4   2        1.52       12.34      3.58 o
   0   4   2      473.83      441.38     10.66 o
   1   4   2     4740.69     4560.33     52.88 o
   2   4   2        2.31        2.45      2.42 o
   3   4   2       17.41       30.05      4.09 o
   4   4   2     1484.38     1446.95     22.10 o
   5   4   2       35.75       37.71      4.41 o
   6   4   2      550.31      644.98     18.45 o
   7   4   2      347.64      340.08     17.38 o
   8   4   2      429.47      380.22     16.02 o
   9   4   2       36.07       38.35     10.37 o
  10   4   2     1038.02     1066.06     41.89 o
  11   4   2        1.46       -9.23     15.39 o
  12   4   2      168.71      201.39     41.73 o
  13   4   2       23.65       37.16     27.18 o
 -14   5   2        6.37       17.31     27.73 o
 -13   5   2        4.93       39.84     26.95 o
 -12   5   2       45.36       69.25     16.67 o
 -11   5   2       57.21       47.71     14.71 o
 -10   5   2      443.93      390.04     29.05 o
  -9   5   2       27.14       19.30     10.64 o
  -8   5   2       51.10       57.33      7.57 o
  -7   5   2     1301.21     1325.82     31.28 o
  -6   5   2     2504.12     2860.84     42.90 o
  -5   5   2      720.44      683.06     14.82 o
  -4   5   2      255.54      257.66     16.04 o
  -3   5   2      292.05      250.61      8.73 o
  -2   5   2      995.58      972.16     16.28 o
  -1   5   2     4114.13     3914.81     48.35 o
   0   5   2      228.51      238.46      5.84 o
   1   5   2     1165.82     1047.37     16.81 o
   2   5   2      188.36      230.81      9.25 o
   3   5   2      724.76      760.01     20.23 o
   4   5   2     1551.40     1607.44     25.62 o
   5   5   2      847.50      820.19     17.51 o
   6   5   2       45.02       66.03      7.11 o
   7   5   2      748.39      708.58     29.00 o
   8   5   2       91.15       92.50     10.67 o
   9   5   2       82.57       94.95     12.40 o
  10   5   2      137.96      125.12     14.99 o
  11   5   2      269.52      238.42     27.24 o
  12   5   2       19.07       29.43     19.31 o
  13   5   2       43.31      -30.35     43.50 o
 -14   6   2      155.02      186.23     56.01 o
 -13   6   2      205.12      232.30     36.30 o
 -12   6   2       48.51       30.93     18.53 o
 -11   6   2      118.33      101.32     22.80 o
 -10   6   2       21.83       33.41     14.25 o
  -9   6   2       93.70       80.97     14.87 o
  -8   6   2      913.56      946.02     32.58 o
  -7   6   2        0.25        5.66      6.33 o
  -6   6   2       42.41       24.11      4.92 o
  -5   6   2      142.61      206.27      8.75 o
  -4   6   2     1716.51     1780.02     28.62 o
  -3   6   2        3.65        5.80      4.36 o
  -2   6   2     2761.93     2777.13     37.00 o
  -1   6   2      882.82      809.81     14.25 o
   0   6   2     3610.72     3585.84     45.94 o
   1   6   2        1.18        7.38      3.45 o
   2   6   2      233.58      267.02      6.79 o
   3   6   2      251.42      298.08      8.05 o
   4   6   2      213.37      220.16      6.88 o
   5   6   2       87.15       72.00      7.90 o
   6   6   2     1760.02     1761.25     28.41 o
   7   6   2      127.74      132.22     10.40 o
   8   6   2     4942.12     5141.24    101.48 o
   9   6   2       28.79       10.33      9.68 o
  10   6   2      243.14      248.53     16.70 o
  11   6   2        2.41      -11.36     18.36 o
  12   6   2      135.04      125.11     21.66 o
  13   6   2        4.00      -53.10     35.40 o
 -14   7   2       54.23       37.39     51.39 o
 -13   7   2        3.41       -1.51     35.27 o
 -12   7   2       49.38       49.94     17.11 o
 -11   7   2       78.34       15.36     17.96 o
 -10   7   2      111.75      141.52     18.68 o
  -9   7   2      984.10      909.71     32.37 o
  -8   7   2       12.94       28.49     13.80 o
  -7   7   2       13.73        8.25      5.23 o
  -6   7   2      123.55      125.66     11.04 o
  -5   7   2      175.35      152.30     13.44 o
  -4   7   2     1104.14     1280.26     29.14 o
  -3   7   2      975.87      986.74     17.03 o
  -2   7   2      255.72      276.30      8.47 o
  -1   7   2     2009.75     1999.76     28.09 o
   0   7   2       80.53       73.74      4.95 o
   1   7   2      498.01      477.98     18.08 o
   2   7   2     1338.75     1503.70     23.35 o
   3   7   2       25.41       28.94      3.96 o
   4   7   2      839.41      880.37     19.30 o
   5   7   2       14.51       21.57      8.63 o
   6   7   2       12.95       14.63      9.48 o
   7   7   2      991.70     1034.14     21.92 o
   8   7   2      140.58      131.43     10.99 o
   9   7   2      885.71      938.82     27.06 o
  10   7   2      540.44      485.50     28.00 o
  11   7   2       13.32        9.77     21.50 o
  12   7   2       70.88       62.21     36.34 o
 -13   8   2       23.72       -2.70     44.95 o
 -12   8   2       86.52       63.14     29.09 o
 -11   8   2      370.09      302.62     29.19 o
 -10   8   2      180.89      174.18     19.65 o
  -9   8   2        2.18       18.22     11.69 o
  -8   8   2      195.14      174.84     13.65 o
  -7   8   2      295.15      258.62     10.88 o
  -6   8   2      188.56      202.71     13.80 o
  -5   8   2        1.45        2.84      6.40 o
  -4   8   2      530.01      509.43     22.17 o
  -3   8   2       45.63       52.81      5.55 o
  -2   8   2      130.57      120.93      6.89 o
  -1   8   2      147.43      140.60      5.73 o
   0   8   2       65.04       73.73      6.07 o
   1   8   2      270.56      317.33      9.27 o
   2   8   2       93.82       91.39      5.34 o
   3   8   2       47.51       59.23      6.74 o
   4   8   2       25.56       42.93      4.97 o
   5   8   2        9.38       13.58      5.26 o
   6   8   2      349.13      373.26     20.77 o
   7   8   2      304.54      308.58     11.84 o
   8   8   2     1447.02     1587.09     37.06 o
   9   8   2        9.04       15.84      9.24 o
  10   8   2       20.65       26.86     10.91 o
  11   8   2       66.75       93.93     25.33 o
  12   8   2       89.43       83.85     28.26 o
 -13   9   2        1.90       -4.11     26.18 o
 -12   9   2      125.77      130.44     21.21 o
 -11   9   2        0.18       -0.56     15.84 o
 -10   9   2     1272.28     1339.09     48.42 o
  -9   9   2     1010.66      940.18     42.93 o
  -8   9   2      159.97      155.40     21.17 o
  -7   9   2        9.83        3.89      5.33 o
  -6   9   2        0.08        2.49      6.84 o
  -5   9   2      985.80     1000.15     18.70 o
  -4   9   2     1048.79     1047.06     18.08 o
  -3   9   2      878.23      923.33     18.21 o
  -2   9   2      642.37      602.37     16.69 o
  -1   9   2        0.24       12.96      4.08 o
   0   9   2      216.25      235.19      7.80 o
   1   9   2     4258.00     4377.04     58.97 o
   2   9   2     6568.44     6786.77    100.84 o
   3   9   2     2767.69     2841.16     40.64 o
   4   9   2      288.45      264.98     12.16 o
   5   9   2      157.46      171.02      8.50 o
   6   9   2      474.34      534.74     17.87 o
   7   9   2       36.00       26.64      7.68 o
   8   9   2       27.57       19.90      9.65 o
   9   9   2      676.24      618.74     22.61 o
  10   9   2      107.17      113.99     16.15 o
  11   9   2       16.72       37.87     44.63 o
  12   9   2      179.86      117.57     88.59 o
 -13  10   2       95.68       84.71     39.97 o
 -12  10   2      439.13      494.48     37.33 o
 -11  10   2      426.11      427.91     30.33 o
 -10  10   2     1586.07     1566.82     54.24 o
  -9  10   2      427.41      365.84     35.64 o
  -8  10   2      227.22      221.28     23.07 o
  -7  10   2        7.20        1.61      6.92 o
  -6  10   2     1685.63     1734.98     30.47 o
  -5  10   2      527.43      508.54     22.09 o
  -4  10   2      225.98      176.39      8.46 o
  -3  10   2      850.98      891.95     20.58 o
  -2  10   2       14.42       17.87      4.74 o
  -1  10   2        8.07       -0.38      4.67 o
   0  10   2      225.48      229.69      9.68 o
   1  10   2      670.88      672.61     16.55 o
   2  10   2        0.00        1.61      5.24 o
   3  10   2      131.16      146.08      7.86 o
   4  10   2      146.01      158.43      9.05 o
   5  10   2       11.27        8.51      4.55 o
   6  10   2      258.55      224.82     14.77 o
   7  10   2      223.52      235.91     18.43 o
   8  10   2      154.22      134.24     12.36 o
   9  10   2       42.61        8.65     16.31 o
  10  10   2     1549.77     1508.18     70.86 o
  11  10   2       40.02       58.56     18.55 o
  12  10   2      325.49      360.32     57.19 o
 -13  11   2        3.74        0.86     22.06 o
 -12  11   2       25.04        6.88     19.96 o
 -11  11   2      348.38      361.93     28.38 o
 -10  11   2       49.11       11.09     17.14 o
  -9  11   2      559.66      506.37     36.31 o
  -8  11   2      305.14      296.43     17.34 o
  -7  11   2      781.26      763.26     19.51 o
  -6  11   2      845.88      896.81     22.26 o
  -5  11   2      297.50      290.40     17.88 o
  -4  11   2      319.09      327.91     20.47 o
  -3  11   2      225.18      192.83     12.43 o
  -2  11   2       13.05        6.21      4.37 o
  -1  11   2     5160.35     5127.45     73.54 o
   0  11   2     3678.95     3548.25     50.32 o
   1  11   2     6013.29     6298.16     85.48 o
   2  11   2     3099.35     3304.33     50.29 o
   3  11   2      568.74      555.31     14.00 o
   4  11   2      305.79      291.49     11.39 o
   5  11   2      715.07      714.32     27.35 o
   6  11   2       45.90       47.87      8.05 o
   7  11   2      586.32      557.65     24.03 o
   8  11   2      749.38      734.03     26.85 o
   9  11   2      292.69      330.23     34.90 o
  10  11   2      228.16      265.00     34.14 o
  11  11   2      467.19      476.53     35.77 o
  12  11   2       65.74        0.25     26.77 o
 -12  12   2        1.84       23.94     20.17 o
 -11  12   2        6.46       26.26     21.08 o
 -10  12   2       54.56       97.69     18.04 o
  -9  12   2        5.46       -3.27     15.64 o
  -8  12   2     1345.67     1482.44     43.24 o
  -7  12   2      177.90      172.81     18.00 o
  -6  12   2        2.70       -4.94      8.26 o
  -5  12   2      172.45      149.63     16.30 o
  -4  12   2      706.88      679.68     20.90 o
  -3  12   2      171.07      161.52     15.13 o
  -2  12   2      379.26      395.09     12.68 o
  -1  12   2        1.87       -4.36      4.12 o
   0  12   2       68.97       78.98      8.00 o
   1  12   2     4366.92     4526.26     71.39 o
   2  12   2     1073.18     1072.20     39.34 o
   3  12   2       21.50       30.12      5.84 o
   4  12   2       32.72       25.20      8.36 o
   5  12   2       50.43       51.50      7.61 o
   6  12   2       14.91       10.41      8.54 o
   7  12   2      588.59      633.35     24.63 o
   8  12   2      215.87      205.82     24.37 o
   9  12   2      439.14      494.54     32.41 o
  10  12   2       51.28       15.84     18.94 o
  11  12   2       48.92       59.61     25.79 o
 -12  13   2      101.99       61.62     24.84 o
 -11  13   2        3.61       19.12     20.85 o
 -10  13   2       37.77       47.86     20.63 o
  -9  13   2      171.10      172.41     20.75 o
  -8  13   2      966.99     1030.67     36.53 o
  -7  13   2      805.16      804.01     26.92 o
  -6  13   2      359.47      336.12     22.05 o
  -5  13   2        1.90        4.92      7.96 o
  -4  13   2       92.65      105.19     10.48 o
  -3  13   2       37.33       23.43      6.86 o
  -2  13   2      833.92      802.52     19.69 o
  -1  13   2      918.38      922.78     20.41 o
   0  13   2     3106.96     3107.43     52.03 o
   1  13   2      501.67      457.23     13.65 o
   2  13   2     1108.56     1131.41     25.30 o
   3  13   2      135.67      125.30      7.75 o
   4  13   2      138.60      120.03      9.07 o
   5  13   2      492.81      534.83     25.88 o
   6  13   2      533.40      556.03     28.07 o
   7  13   2       60.75       58.73     11.64 o
   8  13   2      989.43      984.49     36.85 o
   9  13   2       40.15       37.27     15.00 o
  10  13   2        0.14       -4.32     18.43 o
  11  13   2      179.79      145.17     23.19 o
 -12  14   2      124.30      122.33     34.18 o
 -11  14   2      312.57      319.79     31.82 o
 -10  14   2      229.76      228.56     26.17 o
  -9  14   2       55.57       64.11      8.26 o
  -8  14   2     1387.06     1489.91     51.12 o
  -7  14   2     1017.69     1077.79     47.63 o
  -6  14   2      175.29      145.60     18.67 o
  -5  14   2       15.94       22.33      9.03 o
  -4  14   2       25.65        6.12      7.38 o
  -3  14   2        7.84       15.40      7.64 o
  -2  14   2        0.66       -5.23      6.87 o
  -1  14   2       22.15       50.60     10.15 o
   0  14   2      101.65      113.16      8.49 o
   1  14   2      184.58      180.46      9.72 o
   2  14   2       14.00       10.53      6.08 o
   3  14   2        3.32        6.68      6.08 o
   4  14   2       12.10       22.92      8.19 o
   5  14   2       31.00       39.69      9.27 o
   6  14   2      407.65      424.69     16.97 o
   7  14   2      202.85      213.63     29.50 o
   8  14   2       26.29       22.94     14.52 o
   9  14   2      294.75      361.65     42.95 o
  10  14   2      346.83      333.12     47.83 o
  11  14   2       57.07       44.36     21.76 o
 -12  15   2        6.82       33.83     22.63 o
 -11  15   2        6.61        8.06     19.69 o
 -10  15   2      153.14      142.30     22.76 o
  -9  15   2       96.08      113.51     12.59 o
  -8  15   2       22.51       40.66     15.70 o
  -7  15   2       45.03       50.03     13.58 o
  -6  15   2      164.02      183.33     23.73 o
  -5  15   2       83.92       67.12     11.86 o
  -4  15   2       10.62       19.02      9.97 o
  -3  15   2      208.58      180.76     10.86 o
  -2  15   2      619.95      612.15     20.70 o
  -1  15   2      292.04      276.34     11.76 o
   0  15   2      477.60      450.20     16.69 o
   1  15   2     1616.40     1649.16     36.09 o
   2  15   2     3401.88     3444.80     65.72 o
   3  15   2     1916.46     1953.32     38.47 o
   4  15   2       57.73       64.49     11.34 o
   5  15   2       73.49       57.22     10.39 o
   6  15   2      490.36      536.07     25.53 o
   7  15   2       73.18       70.33     12.04 o
   8  15   2       12.23       10.37     19.43 o
   9  15   2      390.50      338.41     34.36 o
  10  15   2       52.81       60.42     23.67 o
  11  15   2      142.17       88.70     50.58 o
 -11  16   2       36.87       40.81     21.78 o
 -10  16   2      673.10      645.52     45.88 o
  -9  16   2      239.48      265.29     24.65 o
  -8  16   2      154.73      212.39     21.08 o
  -7  16   2       40.74       49.49     16.62 o
  -6  16   2      650.56      693.42     33.10 o
  -5  16   2       63.08       36.66     11.55 o
  -4  16   2        0.02        2.60     13.83 o
  -3  16   2       14.87       15.36      8.14 o
  -2  16   2        5.74       10.22      7.08 o
  -1  16   2      252.10      244.43     20.94 o
   0  16   2      162.31      154.38     10.58 o
   1  16   2       29.87       42.05      8.49 o
   2  16   2       15.51       -1.79      7.66 o
   3  16   2      584.73      561.44     18.31 o
   4  16   2      194.43      182.40     16.63 o
   5  16   2       61.07       67.33     17.84 o
   6  16   2      628.20      650.14     26.32 o
   7  16   2      123.95      117.97     16.94 o
   8  16   2        3.32        8.38     16.69 o
   9  16   2        3.70        1.03     18.70 o
  10  16   2      160.08      170.29     33.58 o
 -11  17   2        1.11       -6.31     24.68 o
 -10  17   2        0.36       13.84     22.67 o
  -9  17   2       42.05       28.87     19.05 o
  -8  17   2        2.47        2.09     15.90 o
  -7  17   2        0.48       -9.98     14.18 o
  -6  17   2      148.77      166.62     19.39 o
  -5  17   2      143.67      151.79     23.70 o
  -4  17   2      101.77       94.75     14.29 o
  -3  17   2      468.10      446.30     19.05 o
  -2  17   2      414.51      408.77     20.17 o
  -1  17   2      241.00      242.87     14.51 o
   0  17   2       37.04       30.90     12.20 o
   1  17   2      446.05      435.30     20.87 o
   2  17   2       13.70       20.48     11.59 o
   3  17   2      519.02      510.81     17.81 o
   4  17   2      200.07      188.30     15.38 o
   5  17   2       64.76       88.64     14.10 o
   6  17   2      375.24      400.23     27.44 o
   7  17   2       11.27       -1.90     14.53 o
   8  17   2        3.68      -17.75     16.03 o
   9  17   2       26.70       34.78     17.66 o
  10  17   2       66.41       65.79     27.85 o
 -10  18   2       35.15       -5.57     30.65 o
  -9  18   2       46.98       60.66     23.20 o
  -8  18   2       32.86       60.96     23.04 o
  -7  18   2       87.84       94.74     18.24 o
  -6  18   2      894.88      901.89     37.78 o
  -5  18   2      269.94      265.71     24.54 o
  -4  18   2        0.14       11.11     11.34 o
  -3  18   2       90.44       95.22     14.26 o
  -2  18   2        4.01       -0.92      6.94 o
  -1  18   2       73.75       85.59     11.39 o
   0  18   2        7.73       -2.21     12.49 o
   1  18   2      639.33      636.40     29.23 o
   2  18   2        7.70       -9.49     10.38 o
   3  18   2      615.96      609.36     49.70 o
   4  18   2       55.86       38.13     22.48 o
   5  18   2       31.19       49.29     12.55 o
   6  18   2      113.43       73.41     17.82 o
   7  18   2      858.39      899.52     40.92 o
   8  18   2      134.12      127.00     22.59 o
   9  18   2      319.75      290.60     29.61 o
 -10  19   2       18.48       18.50     27.59 o
  -9  19   2       48.44       36.71     22.25 o
  -8  19   2      515.24      556.06     34.97 o
  -7  19   2       51.98       73.64     19.51 o
  -6  19   2       99.21       60.14     24.81 o
  -5  19   2       32.85       58.73     26.74 o
  -4  19   2       22.49       20.21     11.74 o
  -3  19   2       12.74       19.30     13.35 o
  -2  19   2      208.62      186.19     11.82 o
  -1  19   2      184.35      188.29     13.95 o
   0  19   2      632.52      665.59     27.86 o
   1  19   2       59.91       69.90     13.69 o
   2  19   2        5.09       26.93     13.39 o
   3  19   2       33.01       23.26      8.85 o
   4  19   2       98.15       93.63     16.96 o
   5  19   2        0.91       11.17     13.41 o
   6  19   2       36.67       40.75     23.82 o
   7  19   2       43.46       19.41     23.31 o
   8  19   2      377.48      340.01     29.38 o
   9  19   2        0.03       30.33     28.88 o
  -9  20   2        9.89       22.88     20.51 o
  -8  20   2      355.66      363.64     31.24 o
  -7  20   2      292.18      379.40     39.43 o
  -6  20   2      324.08      349.47     31.23 o
  -5  20   2       43.55       60.32     16.93 o
  -4  20   2       34.34       25.15     16.88 o
  -3  20   2      109.80      125.11     16.82 o
  -2  20   2        0.87      -16.55     11.03 o
  -1  20   2        8.00        6.48      7.99 o
   0  20   2       40.30       28.90     17.37 o
   1  20   2        0.68        0.16     17.26 o
   2  20   2      150.45      165.01     19.13 o
   3  20   2        3.19        6.56     13.84 o
   4  20   2        1.13       -8.09     16.78 o
   5  20   2      342.40      301.61     25.04 o
   6  20   2       66.57      106.35     30.65 o
   7  20   2      318.61      306.68     28.91 o
   8  20   2      236.85      252.42     48.77 o
  -8  21   2        3.26      -23.77     22.19 o
  -7  21   2      121.40      134.12     25.51 o
  -6  21   2      213.15      217.77     24.07 o
  -5  21   2        1.13        6.77     15.73 o
  -4  21   2      131.67       99.75     17.67 o
  -3  21   2      146.76      114.40     20.03 o
  -2  21   2      271.66      311.89     27.13 o
  -1  21   2      102.96      118.16     17.93 o
   0  21   2       70.87       52.49     15.07 o
   1  21   2       22.62       25.33     13.16 o
   2  21   2      409.98      367.87     29.62 o
   3  21   2      570.91      588.21     32.70 o
   4  21   2        0.07        7.02     25.35 o
   5  21   2        5.25       22.70     26.27 o
   6  21   2      377.20      412.67     36.99 o
   7  21   2        1.37        0.64     18.46 o
  -8  22   2        1.01      -20.65     23.28 o
  -7  22   2        7.07        2.18     22.35 o
  -6  22   2       40.29       19.51     24.28 o
  -5  22   2       22.68       29.62     17.11 o
  -4  22   2      170.44      128.08     20.10 o
  -3  22   2      112.19      147.63     21.05 o
  -2  22   2       18.31       10.56     18.61 o
  -1  22   2       26.84       26.42     17.49 o
   0  22   2      211.68      173.64     20.70 o
   1  22   2       91.72      101.08     22.63 o
   2  22   2       79.98       61.78     32.41 o
   3  22   2       27.33       18.47     16.30 o
   4  22   2        0.62      -29.50     20.11 o
   5  22   2        2.86      -31.14     25.47 o
   6  22   2      467.60      396.75     32.39 o
   7  22   2        4.78       -3.75     19.72 o
  -7  23   2        4.58       -6.30     27.59 o
  -6  23   2      114.43      148.29     55.11 o
  -5  23   2        4.32       20.30     19.81 o
  -4  23   2        2.23       18.25     17.61 o
  -3  23   2       97.27       88.08     21.28 o
  -2  23   2       46.79       41.82     21.45 o
  -1  23   2        1.72      -11.26     18.03 o
   0  23   2      184.40      120.13     21.46 o
   1  23   2        1.67       24.22     16.89 o
   2  23   2       29.30       60.20     24.38 o
   3  23   2      151.55      141.10     29.22 o
   4  23   2        1.29      -12.80     20.70 o
   5  23   2      272.45      240.69     46.39 o
   6  23   2       70.61      107.31     27.24 o
  -6  24   2      897.16      953.59     50.92 o
  -5  24   2      606.53      579.40     39.43 o
  -4  24   2      199.17      203.59     35.33 o
  -3  24   2        8.27       -1.37     20.63 o
  -2  24   2        7.05       22.69     18.02 o
  -1  24   2       82.28       83.73     46.66 o
   0  24   2       20.54       27.36     21.96 o
   1  24   2        2.51      -27.83     19.61 o
   2  24   2      263.21      251.10     25.01 o
   3  24   2      487.86      446.94     37.50 o
   4  24   2       39.83       22.08     23.98 o
   5  24   2      190.35      127.86     39.22 o
  -4  25   2      544.25      637.73     47.24 o
  -3  25   2      460.40      539.13     42.80 o
  -2  25   2      265.76      323.41     30.00 o
  -1  25   2       32.99       43.39     22.77 o
   0  25   2      130.06      189.60     51.54 o
   1  25   2      123.63      232.13     25.13 o
   2  25   2      158.43      219.21     34.52 o
   3  25   2      250.28      228.99     32.59 o
  -2  26   2        3.73      -21.33     21.82 o
  -1  26   2       30.79       11.06     21.48 o
   0  26   2       17.71       18.58     24.68 o
   1  26   2       49.15       83.96     37.00 o
 -14   1   3       71.85      121.80     34.82 o
 -13   1   3      153.93      184.97     40.09 o
 -12   1   3       78.96       43.60     18.69 o
 -11   1   3       68.65       53.31     11.87 o
 -10   1   3      151.69      146.15     16.23 o
  -9   1   3        5.22       13.17      8.46 o
  -8   1   3        3.79       -0.78      6.02 o
  -7   1   3       75.15       58.04      9.33 o
  -6   1   3     2037.56     2322.22     37.36 o
  -5   1   3      429.43      504.22     12.42 o
  -4   1   3     2399.61     2683.90     36.06 o
  -3   1   3      419.68      327.47     11.37 o
  -2   1   3      979.11      989.02     21.04 o
  -1   1   3     1688.31     1668.28     24.91 o
   0   1   3     3374.40     3214.46     60.42 o
   1   1   3      268.80      331.39      5.69 o
   2   1   3      255.44      271.56      6.85 o
   3   1   3      307.78      410.22     10.03 o
   4   1   3       56.64       60.15      6.24 o
   5   1   3      910.41      968.19     23.96 o
   6   1   3      179.62      174.72     12.06 o
   7   1   3      231.20      220.54     12.92 o
   8   1   3      575.46      541.71     32.39 o
   9   1   3      339.56      372.55     17.54 o
  10   1   3      274.83      226.60     15.41 o
  11   1   3      237.87      270.82     29.72 o
  12   1   3      125.46       89.77     18.29 o
 -14   2   3       31.07       32.03     26.84 o
 -13   2   3      359.25      363.76     29.39 o
 -12   2   3       19.92       21.02     22.88 o
 -11   2   3      529.47      445.61     47.45 o
 -10   2   3     1099.92     1172.77     37.20 o
  -9   2   3      413.48      352.34     19.68 o
  -8   2   3      885.83      808.91     21.34 o
  -7   2   3      339.87      305.42      9.82 o
  -6   2   3     2163.79     2136.25     36.36 o
  -5   2   3     2212.05     2287.84     31.97 o
  -4   2   3      912.43      884.36     15.72 o
  -3   2   3     9814.24     9793.03    117.29 o
  -2   2   3        3.10        0.26      2.28 o
  -1   2   3     2692.14     2586.40     33.89 o
   0   2   3     1371.55     1263.29     23.29 o
   1   2   3      686.74      673.11     10.69 o
   2   2   3     5086.26     5207.79     57.88 o
   3   2   3      364.35      462.51     11.66 o
   4   2   3     1312.31     1391.65     22.23 o
   5   2   3        0.90       -0.99      3.45 o
   6   2   3      734.84      758.37     15.71 o
   7   2   3        0.65       11.73      5.46 o
   8   2   3     1384.43     1486.44     38.27 o
   9   2   3      125.78      139.10     23.00 o
  10   2   3      143.75      161.17     15.94 o
  11   2   3        0.04      -17.39     18.76 o
  12   2   3        2.53      -10.27     21.79 o
 -14   3   3      356.41      399.94     33.50 o
 -13   3   3      148.27      140.32     30.23 o
 -12   3   3      398.31      396.54     31.49 o
 -11   3   3      278.92      258.27     20.74 o
 -10   3   3       79.26       57.17     11.96 o
  -9   3   3      849.16      802.59     22.66 o
  -8   3   3       15.05       30.46      5.98 o
  -7   3   3      166.18      151.14      8.44 o
  -6   3   3      902.06      961.10     19.36 o
  -5   3   3       65.68      112.49      6.63 o
  -4   3   3      183.71      201.53      6.49 o
  -3   3   3     1938.80     1925.50     27.50 o
  -2   3   3       78.73       93.66      4.37 o
  -1   3   3      250.66      198.98      5.19 o
   0   3   3      148.13      104.55      4.64 o
   1   3   3     1410.95     1412.81     19.22 o
   2   3   3     5910.26     5976.14     67.66 o
   3   3   3     3219.15     3431.08     44.19 o
   4   3   3     2076.48     1966.24     26.58 o
   5   3   3       59.45       78.34      5.04 o
   6   3   3      201.90      184.12      7.43 o
   7   3   3      737.10      823.62     18.41 o
   8   3   3        0.80        8.29      6.01 o
   9   3   3     4882.21     5155.84     92.68 o
  10   3   3      470.83      461.39     24.90 o
  11   3   3       70.04      111.38     27.03 o
  12   3   3       44.68       42.77     23.89 o
 -14   4   3       22.74       -1.30     29.30 o
 -13   4   3      342.70      314.30     32.66 o
 -12   4   3        9.65       42.01     38.27 o
 -11   4   3       37.11        7.94     14.25 o
 -10   4   3      974.84     1013.48     58.24 o
  -9   4   3      503.24      547.60     34.17 o
  -8   4   3      427.75      395.01     13.17 o
  -7   4   3      168.42      147.43      9.20 o
  -6   4   3     1003.16     1021.05     20.93 o
  -5   4   3      284.11      315.21     11.13 o
  -4   4   3     2273.26     2350.87     39.50 o
  -3   4   3     6695.25     7003.46     91.23 o
  -2   4   3      958.72     1012.63     15.28 o
  -1   4   3     5437.68     5309.67     70.72 o
   0   4   3     1238.53     1102.95     19.43 o
   1   4   3      114.07      151.48      5.02 o
   2   4   3     2504.13     2563.84     36.55 o
   3   4   3     1094.30     1167.09     17.39 o
   4   4   3     1955.99     2083.67     28.35 o
   5   4   3      810.48      862.25     16.01 o
   6   4   3      111.02      125.21      7.14 o
   7   4   3       21.98       31.90      5.90 o
   8   4   3     2177.26     2348.47     52.01 o
   9   4   3       92.18      111.13     18.37 o
  10   4   3       72.09       71.91     14.55 o
  11   4   3        4.15        7.79     17.19 o
  12   4   3       56.91       71.17     33.14 o
 -14   5   3       33.76       72.50     29.77 o
 -13   5   3      154.16      150.37     33.47 o
 -12   5   3      100.13       98.12     23.23 o
 -11   5   3       95.67       96.33     17.55 o
 -10   5   3       75.96       91.13     17.84 o
  -9   5   3     1134.03     1101.92     31.96 o
  -8   5   3      116.32      106.23     15.53 o
  -7   5   3      151.26      151.74      9.83 o
  -6   5   3      219.61      221.54      9.64 o
  -5   5   3       32.31       35.97      6.69 o
  -4   5   3     3520.03     3679.61     51.34 o
  -3   5   3       48.57       36.19      4.39 o
  -2   5   3     1319.24     1206.48     19.95 o
  -1   5   3       81.69       87.03      5.41 o
   0   5   3     1602.61     1602.57     25.76 o
   1   5   3       59.25       72.73      4.14 o
   2   5   3     1212.50     1342.78     18.72 o
   3   5   3      358.23      439.23     10.84 o
   4   5   3      183.59      218.41      8.17 o
   5   5   3       22.75       24.44      5.62 o
   6   5   3      110.82      126.04      8.74 o
   7   5   3       70.42       63.37      7.36 o
   8   5   3      143.18      122.20     12.73 o
   9   5   3      343.90      331.54     16.17 o
  10   5   3      375.62      374.25     19.16 o
  11   5   3        7.80        5.74     14.85 o
  12   5   3        8.49       47.40     28.60 o
 -14   6   3       98.59      137.88     29.95 o
 -13   6   3      270.25      291.86     42.36 o
 -12   6   3      220.13      236.06     25.51 o
 -11   6   3       45.08        8.91     16.96 o
 -10   6   3        8.76       -6.31     18.75 o
  -9   6   3      470.65      433.98     19.66 o
  -8   6   3      310.30      265.96     15.38 o
  -7   6   3      483.37      448.58     13.48 o
  -6   6   3      296.90      302.10     15.78 o
  -5   6   3      445.73      453.92     12.57 o
  -4   6   3      935.47      973.48     17.58 o
  -3   6   3      100.78      122.41     11.40 o
  -2   6   3      106.05       98.02      4.71 o
  -1   6   3     6915.83     7194.12     99.88 o
   0   6   3     2660.32     2740.41     34.60 o
   1   6   3       65.04       77.04      6.59 o
   2   6   3      149.74      165.89      5.23 o
   3   6   3      103.53      130.98      6.07 o
   4   6   3     1641.20     1682.96     34.93 o
   5   6   3      716.38      740.90     15.97 o
   6   6   3       99.53      109.04     10.69 o
   7   6   3        6.09       -2.02      6.48 o
   8   6   3      140.94      176.31     18.88 o
   9   6   3      152.70      150.40     16.35 o
  10   6   3       76.43       81.28     14.43 o
  11   6   3       10.35      -31.90     24.69 o
  12   6   3        2.41      -14.88     36.52 o
 -13   7   3      454.06      539.61     57.85 o
 -12   7   3      383.86      377.38     27.81 o
 -11   7   3       90.96       80.87     17.61 o
 -10   7   3     1116.80     1217.40     41.54 o
  -9   7   3     1195.07     1281.84     34.87 o
  -8   7   3      163.80      178.15     13.07 o
  -7   7   3      123.18      117.25      8.63 o
  -6   7   3      259.77      292.24     22.40 o
  -5   7   3        5.64        8.76      4.82 o
  -4   7   3     1738.77     1885.44     29.22 o
  -3   7   3       51.59       81.06      5.64 o
  -2   7   3      382.15      386.94      8.72 o
  -1   7   3     2314.01     2402.53     34.87 o
   0   7   3     2228.18     2297.61     36.44 o
   1   7   3       67.39       60.94      4.55 o
   2   7   3        7.71        5.51      3.87 o
   3   7   3        2.51        6.27      4.06 o
   4   7   3      129.49      114.71      8.87 o
   5   7   3      981.34      958.23     19.31 o
   6   7   3      368.69      357.11     11.66 o
   7   7   3     1042.31      973.16     30.74 o
   8   7   3      507.42      513.00     19.91 o
   9   7   3      249.60      234.99     17.12 o
  10   7   3       10.30       -1.02     11.42 o
  11   7   3      812.40      806.61     49.73 o
  12   7   3      162.81      151.48     58.16 o
 -13   8   3       14.87       33.89     35.84 o
 -12   8   3       65.49       65.78     18.16 o
 -11   8   3      119.24      147.55     19.17 o
 -10   8   3       69.08       91.44     23.88 o
  -9   8   3       45.86       33.27     12.49 o
  -8   8   3      602.96      657.92     30.16 o
  -7   8   3      124.32      115.86      8.22 o
  -6   8   3     1275.82     1244.53     26.02 o
  -5   8   3     1828.13     1870.90     40.12 o
  -4   8   3      153.01      196.51     11.39 o
  -3   8   3     1490.92     1452.26     24.97 o
  -2   8   3       33.96       54.83      5.04 o
  -1   8   3       76.78       98.63      8.59 o
   0   8   3        4.02        9.42      3.89 o
   1   8   3      256.26      232.17     11.78 o
   2   8   3     1789.29     1899.91     32.24 o
   3   8   3        3.14        7.51      5.07 o
   4   8   3      804.39      821.51     18.39 o
   5   8   3      120.77      119.56      7.82 o
   6   8   3      849.39      796.31     23.58 o
   7   8   3      254.79      232.43     11.39 o
   8   8   3      109.67       73.74     10.85 o
   9   8   3      250.08      267.90     16.48 o
  10   8   3        3.62        9.55     11.50 o
  11   8   3        5.40       42.66     16.04 o
  12   8   3       45.32       29.71     21.39 o
 -13   9   3       56.88      -15.25     27.68 o
 -12   9   3       26.27      -14.25     20.15 o
 -11   9   3        0.11       -8.69     15.42 o
 -10   9   3       23.57       29.79     14.40 o
  -9   9   3       13.87       15.38     11.55 o
  -8   9   3      186.59      225.27     16.02 o
  -7   9   3        2.83        0.81      9.71 o
  -6   9   3        9.54       10.36      5.98 o
  -5   9   3       10.24       17.35      4.19 o
  -4   9   3     1460.42     1565.14     34.28 o
  -3   9   3       29.18       27.96      5.45 o
  -2   9   3      960.20     1001.24     20.92 o
  -1   9   3       55.68       54.76      5.50 o
   0   9   3       51.77       69.12      5.62 o
   1   9   3        0.29       -6.71      4.47 o
   2   9   3      214.20      225.76      9.13 o
   3   9   3      172.16      160.06      7.13 o
   4   9   3      185.09      172.72     10.03 o
   5   9   3        0.30        8.63      6.00 o
   6   9   3        0.02       -3.54      6.51 o
   7   9   3        3.22        1.56      7.75 o
   8   9   3      292.36      234.21     13.68 o
   9   9   3      848.21      872.47     36.05 o
  10   9   3       10.54       27.17     17.37 o
  11   9   3       12.13      -14.48     24.96 o
  12   9   3       24.59       28.23     24.79 o
 -13  10   3       16.27       85.55     29.67 o
 -12  10   3       87.89       60.87     21.19 o
 -11  10   3      630.54      660.98     36.31 o
 -10  10   3        1.40       -4.35     13.39 o
  -9  10   3        0.62       -1.73     13.59 o
  -8  10   3        1.94       14.21      8.64 o
  -7  10   3        6.73        7.90      8.81 o
  -6  10   3        0.89       -6.01      5.30 o
  -5  10   3      542.19      550.42     20.13 o
  -4  10   3        3.03        5.19      4.81 o
  -3  10   3       19.16       10.07      4.67 o
  -2  10   3     4695.56     4968.75     70.05 o
  -1  10   3      746.08      735.79     21.92 o
   0  10   3        0.24        1.68      4.85 o
   1  10   3     2404.52     2386.47     38.86 o
   2  10   3        2.61       -2.71      4.46 o
   3  10   3     1873.85     1885.83     28.27 o
   4  10   3      251.11      260.04      9.89 o
   5  10   3      288.71      267.27     10.88 o
   6  10   3      214.42      217.50     22.16 o
   7  10   3      649.68      740.66     44.08 o
   8  10   3      275.55      273.04     17.15 o
   9  10   3       55.06       35.54     15.92 o
  10  10   3       17.76       24.02     17.50 o
  11  10   3       29.74       13.49     20.95 o
 -13  11   3       55.53       42.78     27.24 o
 -12  11   3       41.53       16.51     23.82 o
 -11  11   3      191.12      212.85     36.26 o
 -10  11   3      167.94      158.16     25.18 o
  -9  11   3     1166.57     1166.47     42.55 o
  -8  11   3      108.94      104.87      9.67 o
  -7  11   3        1.44       -9.53     11.84 o
  -6  11   3       48.42       54.28      6.50 o
  -5  11   3       17.35       20.24      7.88 o
  -4  11   3      751.00      842.65     24.73 o
  -3  11   3        0.03       -2.00      5.27 o
  -2  11   3      111.53      106.97      7.74 o
  -1  11   3        8.95        3.41      4.23 o
   0  11   3      139.26      138.02     15.78 o
   1  11   3      162.28      156.48      8.82 o
   2  11   3      120.68      124.09      7.67 o
   3  11   3        0.04        4.29      5.01 o
   4  11   3      235.32      244.96     16.89 o
   5  11   3      121.22      126.23      9.63 o
   6  11   3       31.23       43.53      9.58 o
   7  11   3      109.54       94.47     10.81 o
   8  11   3       38.04       59.57     17.74 o
   9  11   3       20.00       23.37     15.43 o
  10  11   3      392.84      430.56     31.15 o
  11  11   3       93.70       57.53     22.90 o
 -12  12   3       20.45        5.23     20.23 o
 -11  12   3       23.92      -21.01     17.62 o
 -10  12   3      532.95      485.98     29.54 o
  -9  12   3       27.16       19.57      9.48 o
  -8  12   3      103.21       84.97     12.06 o
  -7  12   3      667.03      711.00     19.90 o
  -6  12   3      306.18      290.07     18.81 o
  -5  12   3      456.84      448.97     20.57 o
  -4  12   3      405.23      407.10     16.68 o
  -3  12   3      119.25      141.56     15.12 o
  -2  12   3      539.16      612.38     16.73 o
  -1  12   3      633.35      590.96     18.65 o
   0  12   3      130.95      140.50     10.89 o
   1  12   3        0.16       -0.34      5.69 o
   2  12   3      496.49      475.68     12.93 o
   3  12   3      349.19      331.73     11.81 o
   4  12   3      821.58      833.79     23.88 o
   5  12   3        2.69        6.10      7.51 o
   6  12   3       93.28       83.85      9.54 o
   7  12   3      234.23      184.41     16.78 o
   8  12   3      434.85      444.84     23.09 o
   9  12   3      499.24      571.01     50.63 o
  10  12   3        1.11       -5.11     15.62 o
  11  12   3       13.19      -49.89     43.00 o
 -12  13   3      263.52      244.74     31.70 o
 -11  13   3       69.53       76.48     23.09 o
 -10  13   3      252.50      240.80     24.68 o
  -9  13   3      279.08      271.32     18.30 o
  -8  13   3       17.27        0.31     11.87 o
  -7  13   3       16.75        9.78     10.38 o
  -6  13   3      122.54       83.69     32.84 o
  -5  13   3        5.07        4.30      9.29 o
  -4  13   3       52.05       48.09      7.14 o
  -3  13   3        8.94        7.70      5.38 o
  -2  13   3       20.25       21.10      6.98 o
  -1  13   3      463.85      477.02     13.91 o
   0  13   3      145.07      165.69      8.74 o
   1  13   3      239.31      243.91     10.10 o
   2  13   3       30.29       28.23      6.63 o
   3  13   3        4.03        7.83      7.24 o
   4  13   3       82.80       75.13      7.29 o
   5  13   3       54.15       50.18      8.28 o
   6  13   3        9.23       12.70      7.82 o
   7  13   3      376.43      367.53     18.98 o
   8  13   3       49.66       60.57     20.50 o
   9  13   3       62.22       25.91     19.35 o
  10  13   3      236.64      276.55     47.65 o
  11  13   3      732.20      937.23    137.95 o
 -12  14   3        2.32       15.15     32.18 o
 -11  14   3      128.43      134.79     26.81 o
 -10  14   3        7.18        5.18     24.01 o
  -9  14   3       45.65       34.33     14.34 o
  -8  14   3      180.70      153.15     18.36 o
  -7  14   3        6.36        3.63     11.83 o
  -6  14   3      437.29      437.11     22.68 o
  -5  14   3     1341.66     1516.39     40.51 o
  -4  14   3       16.77       17.03      7.58 o
  -3  14   3      544.55      554.08     39.34 o
  -2  14   3       90.71      102.26      9.99 o
  -1  14   3        7.52       11.23      5.16 o
   0  14   3      102.03       94.43      6.93 o
   1  14   3      272.55      254.45     10.81 o
   2  14   3      437.19      432.50     22.81 o
   3  14   3       22.40       26.24      7.44 o
   4  14   3      652.02      654.10     29.98 o
   5  14   3        0.02        8.10      7.85 o
   6  14   3     1015.69     1037.80     33.37 o
   7  14   3       77.23      104.60     14.05 o
   8  14   3      425.76      339.33     24.71 o
   9  14   3      305.30      330.41     29.75 o
  10  14   3       11.40        7.77     21.48 o
 -11  15   3      128.98      114.83     25.39 o
 -10  15   3      149.32      142.81     21.85 o
  -9  15   3      441.41      417.82     22.50 o
  -8  15   3      225.15      222.76     23.70 o
  -7  15   3       90.70      122.81     15.57 o
  -6  15   3      266.75      210.59     18.72 o
  -5  15   3      145.86      158.41     23.92 o
  -4  15   3      373.46      409.74     19.90 o
  -3  15   3        6.01       11.52      7.92 o
  -2  15   3       71.67       75.84      9.56 o
  -1  15   3      145.70      141.10      8.81 o
   0  15   3      381.39      350.40     25.64 o
   1  15   3      183.31      166.42     13.82 o
   2  15   3      384.76      368.93     14.09 o
   3  15   3      109.49      119.45     12.33 o
   4  15   3       19.84       16.79      8.93 o
   5  15   3       82.07       58.03      9.98 o
   6  15   3       10.65       23.79      9.92 o
   7  15   3        8.00        8.67     16.15 o
   8  15   3       49.48       67.42     25.66 o
   9  15   3       62.96       51.10     24.30 o
  10  15   3      193.29      135.08     34.92 o
 -11  16   3      450.47      469.61     40.94 o
 -10  16   3       39.33       42.94     20.46 o
  -9  16   3      101.08       89.00     18.50 o
  -8  16   3       35.92        4.14     24.31 o
  -7  16   3       94.24       75.58     14.87 o
  -6  16   3      109.37       84.93     14.04 o
  -5  16   3      606.61      681.08     41.45 o
  -4  16   3       96.97      111.81     17.44 o
  -3  16   3      410.30      434.20     19.38 o
  -2  16   3     2145.69     2302.73     50.41 o
  -1  16   3      111.68      105.84     12.80 o
   0  16   3        1.39       -8.60      6.21 o
   1  16   3      752.51      770.92     24.22 o
   2  16   3       15.85       -0.46     11.49 o
   3  16   3      857.29      833.31     24.12 o
   4  16   3       85.55       65.68     10.69 o
   5  16   3        0.23        9.16     12.05 o
   6  16   3      143.94      164.42     23.60 o
   7  16   3      288.77      309.25     28.75 o
   8  16   3        5.92       -6.43     15.18 o
   9  16   3       66.54      109.83     45.01 o
 -11  17   3      166.75      183.86     33.66 o
 -10  17   3        4.34      -10.17     26.05 o
  -9  17   3        4.73       -7.14     23.87 o
  -8  17   3      171.62      186.51     24.13 o
  -7  17   3       66.15       62.96     19.38 o
  -6  17   3       10.26        2.58     12.90 o
  -5  17   3      237.38      229.87     17.77 o
  -4  17   3       29.92       37.57     15.22 o
  -3  17   3       29.53       20.97     12.10 o
  -2  17   3       68.47       55.51     11.02 o
  -1  17   3      181.13      145.86     15.31 o
   0  17   3      426.83      447.78     28.17 o
   1  17   3     1730.38     1746.13     47.46 o
   2  17   3      661.75      622.02     24.12 o
   3  17   3      214.17      248.18     16.52 o
   4  17   3       83.76       56.14     18.82 o
   5  17   3       82.88       72.14     13.61 o
   6  17   3       36.09       33.03     32.80 o
   7  17   3      258.08      236.17     23.16 o
   8  17   3      566.09      631.58     43.48 o
   9  17   3      253.55      210.32     44.15 o
 -10  18   3       16.61       29.88     22.25 o
  -9  18   3      145.75      151.74     22.05 o
  -8  18   3      440.48      435.64     37.48 o
  -7  18   3     1564.69     1833.26     65.55 o
  -6  18   3      761.16      869.65     37.85 o
  -5  18   3     1104.25     1130.77     41.13 o
  -4  18   3     1235.30     1297.28     44.56 o
  -3  18   3      429.27      424.27     32.50 o
  -2  18   3      198.86      217.66     20.97 o
  -1  18   3      721.64      758.09     24.65 o
   0  18   3      498.38      521.87     18.81 o
   1  18   3      783.51      740.12     28.03 o
   2  18   3     2440.71     2562.05     56.35 o
   3  18   3     1838.48     1982.00     48.15 o
   4  18   3      952.63      971.30     37.41 o
   5  18   3        0.03        3.93     10.84 o
   6  18   3       28.36      -26.92     17.94 o
   7  18   3       73.18       84.15     20.73 o
   8  18   3       70.16       74.43     29.79 o
   9  18   3        0.13      -35.16     33.81 o
  -9  19   3       29.66       41.30     21.67 o
  -8  19   3        5.76      -24.32     19.75 o
  -7  19   3       40.78       42.13     24.40 o
  -6  19   3      124.42      137.45     20.77 o
  -5  19   3      158.18      162.74     26.19 o
  -4  19   3      510.09      502.61     25.00 o
  -3  19   3      227.01      254.79     20.32 o
  -2  19   3       84.46       83.35     14.77 o
  -1  19   3       18.23       -9.77      9.33 o
   0  19   3      180.53      158.05     12.13 o
   1  19   3        2.18       -5.21     10.32 o
   2  19   3       81.90       88.00     16.34 o
   3  19   3      131.91      145.72     15.83 o
   4  19   3      229.74      270.68     27.74 o
   5  19   3        3.84        2.45     17.71 o
   6  19   3       53.67       34.73     41.02 o
   7  19   3      123.77      175.24     25.14 o
   8  19   3        0.03       22.10     40.06 o
  -9  20   3       51.61       80.37     25.50 o
  -8  20   3      120.23       46.98     28.11 o
  -7  20   3      940.06      937.55     95.27 o
  -6  20   3      170.51      155.41     21.40 o
  -5  20   3        9.05      -13.38     15.14 o
  -4  20   3      376.68      402.32     25.77 o
  -3  20   3       26.19        6.08     20.90 o
  -2  20   3       27.54       -0.92     12.93 o
  -1  20   3      113.94      120.82     18.61 o
   0  20   3        0.13       -7.05     12.02 o
   1  20   3        2.72       11.15     11.64 o
   2  20   3       76.67       74.50     12.36 o
   3  20   3      195.79      193.40     18.58 o
   4  20   3        2.98       11.72     15.47 o
   5  20   3      369.03      361.47     52.90 o
   6  20   3       26.69       30.76     18.20 o
   7  20   3       51.91      -32.06     56.01 o
  -8  21   3        6.76        1.09     24.52 o
  -7  21   3       76.40       57.66     19.95 o
  -6  21   3        0.79       19.81     19.93 o
  -5  21   3        7.30       -0.18     18.21 o
  -4  21   3        5.80        4.75     14.98 o
  -3  21   3      120.91      150.25     20.96 o
  -2  21   3        2.89        3.61     14.52 o
  -1  21   3       23.84       14.10     12.50 o
   0  21   3        2.39        8.39     12.34 o
   1  21   3      434.76      515.86     29.02 o
   2  21   3     1054.07     1083.24     44.62 o
   3  21   3      868.05      942.76     47.65 o
   4  21   3      164.20      140.84     19.73 o
   5  21   3       24.13       35.96     16.40 o
   6  21   3       96.93       81.57     23.42 o
   7  21   3       29.86       78.85     79.12 o
  -7  22   3      494.66      499.19     38.85 o
  -6  22   3      446.40      413.89     33.42 o
  -5  22   3      538.44      590.02     41.39 o
  -4  22   3      140.96      146.13     24.60 o
  -3  22   3      333.81      336.35     27.05 o
  -2  22   3     1020.56     1034.60     48.55 o
  -1  22   3       29.21       28.76     16.70 o
   0  22   3       96.87      100.71     23.55 o
   1  22   3      487.56      534.93     31.47 o
   2  22   3       49.17       54.81     19.89 o
   3  22   3      399.35      380.36     31.84 o
   4  22   3      410.16      378.75     31.32 o
   5  22   3      110.91       98.80     27.40 o
   6  22   3       39.84       47.64     27.98 o
  -6  23   3       12.62       31.21     25.69 o
  -5  23   3      316.51      347.03     32.37 o
  -4  23   3       10.05       -0.34     31.19 o
  -3  23   3        0.56       16.05     23.23 o
  -2  23   3        3.96      -22.47     19.13 o
  -1  23   3       16.77      -11.10     32.68 o
   0  23   3      166.32      197.57     41.42 o
   1  23   3      890.40      908.84     44.59 o
   2  23   3      209.15      189.92     23.23 o
   3  23   3       15.86       27.74     17.76 o
   4  23   3       58.73       30.37     33.20 o
   5  23   3       18.02      -23.46     22.21 o
  -5  24   3       95.06       80.36     24.54 o
  -4  24   3        3.65       -8.92     28.21 o
  -3  24   3       51.92       51.01     29.28 o
  -2  24   3      124.58      129.37     23.94 o
  -1  24   3       51.05       62.00     19.21 o
   0  24   3       23.37       32.04     21.19 o
   1  24   3       42.96       31.38     20.02 o
   2  24   3       15.48       49.99     28.89 o
   3  24   3        0.62        9.50     21.68 o
   4  24   3        9.18        8.93     31.76 o
  -4  25   3      261.29      258.72     30.95 o
  -3  25   3       48.85      -23.29     27.51 o
  -2  25   3       32.35       36.71     28.95 o
  -1  25   3        2.79      -31.75     21.17 o
   0  25   3      359.81      389.44     33.58 o
   1  25   3       94.72      142.52     34.10 o
   2  25   3        5.44        5.73     22.84 o
 -13   0   4       29.37       19.28     24.37 o
 -12   0   4        4.73      -18.93     21.04 o
 -11   0   4      559.16      690.36    120.37 o
 -10   0   4      159.39      130.84     17.93 o
  -9   0   4      655.67      846.73     38.06 o
  -8   0   4     5989.65     5772.73    123.60 o
  -7   0   4      146.05      167.05     14.38 o
  -6   0   4     1226.27     1160.41     38.07 o
  -5   0   4      139.82      166.39     12.10 o
  -4   0   4      537.66      583.85     17.68 o
  -3   0   4     1214.55     1567.95     34.17 o
  -2   0   4      427.16      469.96     12.01 o
  -1   0   4     3436.28     3592.33     68.99 o
   0   0   4    15121.15    15709.28    387.77 o
   1   0   4     1165.22     1276.60     28.08 o
   2   0   4      833.74      786.81     31.48 o
   3   0   4     1176.65     1223.09     25.88 o
   4   0   4     2262.95     2433.14     68.54 o
   5   0   4     1601.30     1754.16     49.01 o
   6   0   4      498.78      528.48     20.61 o
   7   0   4      403.83      408.53     19.75 o
   8   0   4       89.19       83.53     14.54 o
   9   0   4      101.66       81.77     17.52 o
  10   0   4       45.18       83.67     21.64 o
  11   0   4      434.38      369.23     51.39 o
  12   0   4       68.06       43.28     56.80 o
 -14   1   4      307.01      246.43     41.25 o
 -13   1   4       91.55      119.30     23.18 o
 -12   1   4      210.06      227.82     27.53 o
 -11   1   4      188.63      207.85     20.30 o
 -10   1   4      117.58      126.96     20.36 o
  -9   1   4     4167.79     4508.37    134.70 o
  -8   1   4     2155.86     2183.12     40.58 o
  -7   1   4      312.32      353.12     12.15 o
  -6   1   4      567.21      557.34     20.90 o
  -5   1   4       65.15       80.88      5.59 o
  -4   1   4     1294.43     1292.83     20.12 o
  -3   1   4        5.95        2.43      3.92 o
  -2   1   4     3972.44     4243.18     57.16 o
  -1   1   4      902.39     1005.63     17.09 o
   0   1   4       14.84       12.49      3.09 o
   1   1   4      165.95      146.63      5.39 o
   2   1   4       68.26       80.51      3.76 o
   3   1   4     1306.69     1410.24     20.09 o
   4   1   4       48.80       49.82      5.36 o
   5   1   4       64.07       88.81      7.59 o
   6   1   4       22.29       17.57      5.51 o
   7   1   4      490.84      462.14     17.71 o
   8   1   4        2.43        7.08      7.51 o
   9   1   4        0.67       -2.43      9.99 o
  10   1   4       18.65       18.33     17.18 o
  11   1   4       81.36       92.79     39.22 o
  12   1   4      178.16      119.74     41.50 o
 -14   2   4       23.32       53.64     22.07 o
 -13   2   4       67.74       51.43     28.12 o
 -12   2   4      138.94      115.71     19.74 o
 -11   2   4        1.40        3.91     29.28 o
 -10   2   4      319.09      305.19     18.45 o
  -9   2   4      979.85      859.55     25.52 o
  -8   2   4      507.33      534.89     18.13 o
  -7   2   4      361.66      346.63     12.70 o
  -6   2   4       13.44       21.96      5.33 o
  -5   2   4      526.19      453.62     16.11 o
  -4   2   4        0.76        5.47      3.64 o
  -3   2   4     1910.44     2102.29     32.32 o
  -2   2   4      103.26       96.34      4.33 o
  -1   2   4     1709.18     1632.13     37.68 o
   0   2   4     1728.78     1869.23     41.95 o
   1   2   4      501.91      516.55     12.80 o
   2   2   4      518.07      565.25     10.29 o
   3   2   4      616.45      647.35     11.86 o
   4   2   4      391.37      430.65     10.00 o
   5   2   4       97.93      105.39      6.44 o
   6   2   4        8.86        7.79      4.76 o
   7   2   4        4.97        7.96      5.89 o
   8   2   4      304.86      266.91     21.26 o
   9   2   4       87.07       71.93     12.22 o
  10   2   4        0.19      -23.71     18.51 o
  11   2   4        5.18       14.88     25.70 o
  12   2   4        7.94       33.22     31.78 o
 -14   3   4       50.37       18.49     21.67 o
 -13   3   4        9.89        2.17     18.06 o
 -12   3   4       12.34       25.12     22.01 o
 -11   3   4      175.49      186.55     17.92 o
 -10   3   4       56.05       61.32     12.20 o
  -9   3   4      162.82      208.34     19.35 o
  -8   3   4      192.81      186.05     16.17 o
  -7   3   4       17.29       24.01      7.70 o
  -6   3   4      407.11      426.56     11.53 o
  -5   3   4      543.33      565.76     11.85 o
  -4   3   4       91.56      111.45      6.40 o
  -3   3   4       96.32      111.14      4.94 o
  -2   3   4      330.14      351.33      9.74 o
  -1   3   4       93.49       94.81      6.06 o
   0   3   4       82.72       74.60      4.32 o
   1   3   4        0.17        4.61      5.56 o
   2   3   4      159.72      174.95      4.95 o
   3   3   4      141.25      155.59      8.21 o
   4   3   4       43.57       46.04      4.38 o
   5   3   4       28.56       22.54      4.75 o
   6   3   4        0.50      -10.31      6.87 o
   7   3   4       95.74       86.42      7.08 o
   8   3   4      135.04      125.07     10.42 o
   9   3   4      447.03      392.26     32.46 o
  10   3   4      463.18      410.51     46.07 o
  11   3   4       57.07       55.45     29.75 o
  12   3   4        0.15        1.35     31.11 o
 -14   4   4       83.68       54.17     35.51 o
 -13   4   4      159.49      203.68     43.23 o
 -12   4   4        9.98        6.65     21.07 o
 -11   4   4       14.88        2.38     18.16 o
 -10   4   4     1096.18     1023.53     33.83 o
  -9   4   4      387.41      356.01     23.13 o
  -8   4   4      385.39      360.10     22.46 o
  -7   4   4      365.03      394.23     13.26 o
  -6   4   4      619.64      589.82     14.18 o
  -5   4   4      465.24      414.37     13.55 o
  -4   4   4      657.95      692.44     14.19 o
  -3   4   4       40.89       37.52      3.75 o
  -2   4   4     3391.02     3493.95     57.72 o
  -1   4   4       15.02       16.90      2.27 o
   0   4   4        0.26       -0.70      5.54 o
   1   4   4     2627.00     2714.20     43.88 o
   2   4   4     2862.38     2889.22     41.94 o
   3   4   4     1269.25     1217.47     24.16 o
   4   4   4      758.26      742.22     17.95 o
   5   4   4       60.03       59.06      6.60 o
   6   4   4      177.48      182.52      9.38 o
   7   4   4      283.73      310.01     11.20 o
   8   4   4       57.84       64.48      8.47 o
   9   4   4      694.06      672.25     23.44 o
  10   4   4      298.78      307.33     23.23 o
  11   4   4      219.12      238.04     41.93 o
 -13   5   4      156.46      156.00     85.33 o
 -12   5   4      434.52      531.35     37.43 o
 -11   5   4       54.43       86.97     18.57 o
 -10   5   4        2.38       16.16      9.69 o
  -9   5   4     1622.68     1696.10     53.07 o
  -8   5   4      600.54      605.38     26.26 o
  -7   5   4      514.48      470.87     17.00 o
  -6   5   4      467.86      422.18     16.78 o
  -5   5   4       14.55       11.63      4.95 o
  -4   5   4     2391.69     2375.18     37.94 o
  -3   5   4      116.32      127.22      7.76 o
  -2   5   4     1339.97     1269.12     27.32 o
  -1   5   4      430.50      534.20     12.51 o
   0   5   4        0.05        0.80      2.08 o
   1   5   4      250.66      246.94     11.99 o
   2   5   4        0.20       -1.34      2.92 o
   3   5   4      718.94      748.40     19.83 o
   4   5   4       86.68      101.40      7.81 o
   5   5   4       54.29       50.13      6.52 o
   6   5   4        2.32        1.81      6.41 o
   7   5   4      193.28      189.33     13.65 o
   8   5   4       74.03       88.64      9.51 o
   9   5   4      157.02      172.32     17.02 o
  10   5   4        3.51        6.54     18.06 o
  11   5   4       30.86        8.38     23.71 o
 -13   6   4       23.04       23.92     22.65 o
 -12   6   4       10.32      -14.00     24.98 o
 -11   6   4      387.18      332.37     64.42 o
 -10   6   4      111.12      133.37     15.52 o
  -9   6   4     1102.89     1146.08     40.18 o
  -8   6   4     2499.15     2458.96     60.58 o
  -7   6   4      329.11      298.86     11.00 o
  -6   6   4     1198.70     1241.31     26.58 o
  -5   6   4        3.39        8.85      5.30 o
  -4   6   4      479.12      516.14     13.14 o
  -3   6   4      816.44     1017.84     17.13 o
  -2   6   4      489.13      569.15     19.12 o
  -1   6   4      152.79      128.54      5.58 o
   0   6   4     2840.36     2789.68     45.37 o
   1   6   4        5.47        0.87      2.50 o
   2   6   4      124.45      103.40      5.63 o
   3   6   4      961.41      942.06     21.55 o
   4   6   4     1223.80     1262.29     29.84 o
   5   6   4      270.04      273.78     18.14 o
   6   6   4       41.32       32.18      5.79 o
   7   6   4       40.24       33.48      7.78 o
   8   6   4        5.37        6.16     10.19 o
   9   6   4       45.87       53.91     12.38 o
  10   6   4        1.66      -11.43     15.21 o
  11   6   4       88.56      123.63     28.40 o
 -13   7   4       34.95       29.90     55.45 o
 -12   7   4       50.63       30.90     17.19 o
 -11   7   4      397.43      406.27     35.14 o
 -10   7   4       40.94       43.27     11.49 o
  -9   7   4     1438.63     1452.30     40.75 o
  -8   7   4      427.60      432.23     23.29 o
  -7   7   4       51.79       54.93      7.51 o
  -6   7   4      551.91      584.28     21.47 o
  -5   7   4      483.72      534.66     21.23 o
  -4   7   4      437.06      431.96     10.91 o
  -3   7   4        0.84        2.50      5.26 o
  -2   7   4     2907.64     3132.13     41.40 o
  -1   7   4      168.49      185.55      7.73 o
   0   7   4     1013.56      976.48     19.17 o
   1   7   4      244.30      204.67      6.06 o
   2   7   4      337.02      339.07      9.20 o
   3   7   4      113.81      139.26      7.03 o
   4   7   4      162.78      141.85     10.42 o
   5   7   4      764.48      788.97     19.89 o
   6   7   4      818.04      818.52     27.22 o
   7   7   4        3.01        0.12      7.74 o
   8   7   4      241.68      248.56     14.08 o
   9   7   4       59.92       41.54     13.87 o
  10   7   4       19.52       47.55     23.86 o
  11   7   4       25.09       33.81     31.11 o
 -13   8   4        3.41       -9.17     31.27 o
 -12   8   4       61.20       54.56     18.23 o
 -11   8   4       46.98       65.57     48.69 o
 -10   8   4      101.81       77.31     21.77 o
  -9   8   4      445.27      422.03     36.29 o
  -8   8   4      376.51      429.17     20.16 o
  -7   8   4      214.70      200.81     12.72 o
  -6   8   4      210.07      220.87     15.12 o
  -5   8   4      133.92      124.82      9.26 o
  -4   8   4       20.85       13.01      4.68 o
  -3   8   4      909.99      958.17     20.12 o
  -2   8   4        7.57        3.15      3.85 o
  -1   8   4      382.88      397.70     10.37 o
   0   8   4      588.22      663.89     15.01 o
   1   8   4       81.53       91.43      4.59 o
   2   8   4       11.88        9.07      3.54 o
   3   8   4       13.76        6.58      4.34 o
   4   8   4       58.16       62.75      5.65 o
   5   8   4        0.94       -1.42      7.17 o
   6   8   4       66.51       50.64      8.18 o
   7   8   4       24.73       29.59      8.50 o
   8   8   4      193.18      183.36     14.21 o
   9   8   4      431.07      446.58     31.22 o
  10   8   4        8.67      -11.69     23.38 o
  11   8   4      102.35      193.41     50.04 o
 -13   9   4      117.81      100.57     30.27 o
 -12   9   4       70.30       67.75     18.74 o
 -11   9   4      782.44      878.84     68.98 o
 -10   9   4      393.11      365.18     38.68 o
  -9   9   4      415.33      401.67     18.77 o
  -8   9   4      276.93      281.51     14.36 o
  -7   9   4      314.82      300.24     24.45 o
  -6   9   4     1180.84     1217.79     36.10 o
  -5   9   4     1516.86     1549.98     27.72 o
  -4   9   4      912.37      928.97     19.77 o
  -3   9   4       89.74       74.96      6.85 o
  -2   9   4        8.85       10.75      4.61 o
  -1   9   4      120.77      135.87     10.17 o
   0   9   4      813.74      776.93     19.89 o
   1   9   4      165.07      172.13     10.71 o
   2   9   4      117.69      134.20      6.25 o
   3   9   4      251.05      311.51      9.48 o
   4   9   4        1.81       12.32      7.19 o
   5   9   4      377.35      373.98     16.53 o
   6   9   4       84.66       95.72      9.10 o
   7   9   4       27.28       18.76     11.69 o
   8   9   4       33.55       31.36     10.89 o
   9   9   4      694.57      621.91     51.54 o
  10   9   4      900.23     1001.68     52.66 o
  11   9   4       75.82       68.98     37.87 o
 -13  10   4       49.28       17.28     24.10 o
 -12  10   4       16.03       21.72     23.43 o
 -11  10   4       69.91       87.33     29.21 o
 -10  10   4      418.95      369.25     25.96 o
  -9  10   4      112.21      118.61     13.06 o
  -8  10   4      229.09      230.77     13.91 o
  -7  10   4       44.91       44.50      9.14 o
  -6  10   4     1332.01     1341.51     28.52 o
  -5  10   4       79.75       71.85      8.64 o
  -4  10   4     1274.87     1304.83     29.74 o
  -3  10   4     1343.54     1428.12     25.94 o
  -2  10   4     3147.81     3245.86     55.67 o
  -1  10   4      349.43      335.73      9.85 o
   0  10   4      539.10      561.45     14.38 o
   1  10   4     1245.12     1308.96     26.89 o
   2  10   4     1206.55     1204.30     20.71 o
   3  10   4      182.71      185.04      9.45 o
   4  10   4      752.08      738.99     18.90 o
   5  10   4     1478.34     1507.54     36.75 o
   6  10   4      643.15      685.12     32.45 o
   7  10   4      545.65      620.14     29.14 o
   8  10   4      296.67      274.91     18.75 o
   9  10   4     1188.59     1338.43     80.53 o
  10  10   4      296.40      301.20     48.55 o
  11  10   4      177.58      130.16     66.95 o
 -12  11   4      893.49      868.88     98.39 o
 -11  11   4      272.45      307.42     53.97 o
 -10  11   4        7.05       -1.10     19.95 o
  -9  11   4       88.05       69.57     10.16 o
  -8  11   4       57.10       59.52     11.04 o
  -7  11   4       98.32       94.76     10.42 o
  -6  11   4      540.82      532.23     20.51 o
  -5  11   4      367.81      333.40     14.90 o
  -4  11   4     3833.12     4028.75     89.84 o
  -3  11   4      119.51      131.10     13.55 o
  -2  11   4      439.33      410.39     24.59 o
  -1  11   4        6.38       13.77      6.13 o
   0  11   4      153.43      152.56      7.54 o
   1  11   4       10.61       -1.48      4.98 o
   2  11   4       43.09       40.30      5.48 o
   3  11   4      144.09      165.72      8.69 o
   4  11   4        2.31        4.66      7.53 o
   5  11   4        5.53       -0.71      6.56 o
   6  11   4       85.24       96.48     10.33 o
   7  11   4        0.61       10.83      9.13 o
   8  11   4       46.26       19.26     11.33 o
   9  11   4      352.50      356.85     33.98 o
  10  11   4       44.07       61.95     25.44 o
 -12  12   4        2.76        5.37     24.22 o
 -11  12   4       13.06       12.14     22.47 o
 -10  12   4      368.09      334.54     18.83 o
  -9  12   4      676.75      689.97     23.08 o
  -8  12   4      203.02      204.68     13.44 o
  -7  12   4      491.61      567.48     18.51 o
  -6  12   4      795.97      866.24     28.53 o
  -5  12   4      228.98      237.29     12.79 o
  -4  12   4      418.67      405.45     17.74 o
  -3  12   4        8.45       15.13      6.15 o
  -2  12   4       53.24       40.18      6.02 o
  -1  12   4        1.35        2.44      5.04 o
   0  12   4       54.13       49.32      6.45 o
   1  12   4       64.82       73.26      8.42 o
   2  12   4       10.26        8.18      5.22 o
   3  12   4     1143.32     1134.98     24.84 o
   4  12   4      616.98      655.35     18.72 o
   5  12   4        3.78        4.38      9.29 o
   6  12   4        0.16       -2.42      7.06 o
   7  12   4        1.20       10.87     10.30 o
   8  12   4       48.07       64.90     18.35 o
   9  12   4      198.05      175.84     28.60 o
  10  12   4        2.25       34.42     24.37 o
 -12  13   4      514.43      520.39     39.85 o
 -11  13   4       11.91       16.68     21.77 o
 -10  13   4      439.77      360.48     35.33 o
  -9  13   4      169.00      152.69     13.02 o
  -8  13   4      284.05      290.01     16.42 o
  -7  13   4      846.97      852.84     28.34 o
  -6  13   4       86.87       57.38     12.80 o
  -5  13   4      264.02      269.04     18.70 o
  -4  13   4      860.79      914.93     24.20 o
  -3  13   4     2154.28     2258.52     46.09 o
  -2  13   4      265.83      287.39     17.23 o
  -1  13   4     1488.13     1477.65     30.64 o
   0  13   4       68.90       67.85      6.62 o
   1  13   4        9.64        5.96      5.92 o
   2  13   4      685.63      671.40     16.46 o
   3  13   4      929.72      946.30     29.74 o
   4  13   4     1430.43     1574.33     32.97 o
   5  13   4       14.80       16.24     10.30 o
   6  13   4       90.25      102.62     11.10 o
   7  13   4       24.17       28.26     10.43 o
   8  13   4       20.77        3.51     17.72 o
   9  13   4       33.65       62.88     33.31 o
  10  13   4        5.04      -34.62     23.85 o
 -11  14   4      207.34      203.19     26.12 o
 -10  14   4       70.42       60.20     27.92 o
  -9  14   4      111.97      137.03     17.01 o
  -8  14   4       26.31       28.54     16.51 o
  -7  14   4      348.90      367.82     23.24 o
  -6  14   4      953.09     1028.67     42.84 o
  -5  14   4      201.77      230.85     14.54 o
  -4  14   4      434.83      441.08     22.16 o
  -3  14   4      729.86      805.98     22.43 o
  -2  14   4      355.86      381.39     18.06 o
  -1  14   4      221.71      215.36     10.92 o
   0  14   4      249.69      237.56     10.51 o
   1  14   4       28.18       10.03      6.48 o
   2  14   4      912.61      965.51     25.51 o
   3  14   4     1551.23     1690.08     40.61 o
   4  14   4      535.27      564.55     20.27 o
   5  14   4      268.77      294.59     19.07 o
   6  14   4      190.67      209.18     14.98 o
   7  14   4      418.90      404.92     37.48 o
   8  14   4       67.59       26.02     18.40 o
   9  14   4      205.46      222.40     36.80 o
 -11  15   4      436.72      533.16     37.26 o
 -10  15   4      428.65      524.40     45.38 o
  -9  15   4       97.27       86.56     19.34 o
  -8  15   4        5.44       12.57     13.56 o
  -7  15   4      600.48      558.44     27.17 o
  -6  15   4      144.18      106.18     15.83 o
  -5  15   4      115.41      153.63     12.24 o
  -4  15   4      513.04      469.81     26.64 o
  -3  15   4      451.12      441.83     35.50 o
  -2  15   4      686.88      657.33     41.81 o
  -1  15   4      352.66      346.31     22.17 o
   0  15   4       69.03       61.43      7.39 o
   1  15   4       33.78       33.82      6.32 o
   2  15   4        8.40        7.67      7.23 o
   3  15   4      224.16      246.95     12.49 o
   4  15   4        4.43        8.84     10.41 o
   5  15   4       27.48       30.08     11.41 o
   6  15   4       14.44       11.37     10.18 o
   7  15   4       16.83       21.95     18.88 o
   8  15   4        0.13        3.38     27.26 o
   9  15   4      240.88      180.45     34.86 o
 -11  16   4      417.45      375.30     49.19 o
 -10  16   4        4.47        4.20     20.72 o
  -9  16   4      120.02       96.21     15.66 o
  -8  16   4      103.49      135.53     20.45 o
  -7  16   4       11.82        8.77     14.09 o
  -6  16   4      815.84      944.97     54.06 o
  -5  16   4       96.66      100.66     12.94 o
  -4  16   4      167.25      180.83     17.78 o
  -3  16   4      228.56      219.74     15.63 o
  -2  16   4      238.73      258.99     16.73 o
  -1  16   4        3.01        2.82      6.83 o
   0  16   4      158.53      164.68     12.28 o
   1  16   4      104.80       71.53     11.04 o
   2  16   4       13.29        5.11      7.09 o
   3  16   4      221.08      200.92     19.43 o
   4  16   4       10.12        8.31     10.71 o
   5  16   4      571.72      541.11     31.75 o
   6  16   4       44.61       25.24     18.45 o
   7  16   4        9.17       46.92     20.18 o
   8  16   4        0.25       22.51     17.79 o
   9  16   4      189.21      163.85     30.68 o
 -10  17   4       80.73       65.13     26.91 o
  -9  17   4      157.47      189.74     38.96 o
  -8  17   4      848.90      801.24     73.40 o
  -7  17   4      277.95      287.79     36.31 o
  -6  17   4       20.59        4.67     18.74 o
  -5  17   4       73.80       85.92     14.87 o
  -4  17   4      424.50      442.71     31.25 o
  -3  17   4       39.36       53.52     12.15 o
  -2  17   4      127.46      108.17     12.69 o
  -1  17   4      235.55      195.01     18.60 o
   0  17   4        0.01        4.92      7.92 o
   1  17   4      461.09      433.13     16.79 o
   2  17   4      332.16      421.55     19.87 o
   3  17   4       14.93       26.40      8.89 o
   4  17   4        0.35       23.70     11.64 o
   5  17   4        2.48       15.53     12.77 o
   6  17   4       16.89       37.51     19.47 o
   7  17   4      171.03      123.96     30.81 o
   8  17   4       86.20       82.92     23.94 o
 -10  18   4      601.83      611.03     40.54 o
  -9  18   4       47.20       60.32     21.29 o
  -8  18   4       24.87       32.63     20.73 o
  -7  18   4      835.36      832.44     40.80 o
  -6  18   4        1.34      -21.73     14.48 o
  -5  18   4       52.98       26.49     15.82 o
  -4  18   4       16.96        3.95     17.88 o
  -3  18   4        0.63      -10.33     13.07 o
  -2  18   4      240.86      250.11     21.07 o
  -1  18   4       15.27        2.73      8.04 o
   0  18   4       19.91       16.83      9.36 o
   1  18   4      392.65      419.41     25.88 o
   2  18   4      562.94      547.01     18.77 o
   3  18   4        2.21       -7.15     14.17 o
   4  18   4       55.83       60.46     13.00 o
   5  18   4      269.30      307.45     37.72 o
   6  18   4       12.60       23.04     18.00 o
   7  18   4       33.07       64.70     21.42 o
   8  18   4       10.88      -13.63     20.89 o
  -9  19   4      164.03      166.50     31.23 o
  -8  19   4       11.74       14.72     26.55 o
  -7  19   4        8.93       -6.06     21.86 o
  -6  19   4       14.42       14.67     16.97 o
  -5  19   4      133.18      178.08     24.03 o
  -4  19   4      125.11       93.82     17.46 o
  -3  19   4      472.28      490.20     51.86 o
  -2  19   4       93.55       96.29     15.25 o
  -1  19   4      343.37      348.36     19.18 o
   0  19   4      130.37      114.50     13.88 o
   1  19   4      392.99      394.33     34.87 o
   2  19   4       45.02       23.11     20.82 o
   3  19   4       72.70       65.15     13.74 o
   4  19   4      139.49      112.69     37.83 o
   5  19   4       88.97       91.57     21.32 o
   6  19   4       41.17       48.26     23.88 o
   7  19   4        5.06       11.97     23.19 o
  -8  20   4        2.05        8.42     20.41 o
  -7  20   4        2.13      -22.14     27.08 o
  -6  20   4       98.55      125.86     26.41 o
  -5  20   4       41.62        9.98     25.77 o
  -4  20   4      213.54      257.79     21.32 o
  -3  20   4       96.42      103.47     18.43 o
  -2  20   4       43.37       46.03     16.01 o
  -1  20   4        3.55        3.51     17.49 o
   0  20   4        1.98      -15.88     13.09 o
   1  20   4       10.08        0.93     11.69 o
   2  20   4      366.59      366.50     27.05 o
   3  20   4      457.70      507.31     36.05 o
   4  20   4       63.86       39.42     21.72 o
   5  20   4       48.00       56.26     23.09 o
   6  20   4       91.58       91.94     24.70 o
  -8  21   4      235.70      235.61     31.23 o
  -7  21   4      610.31      641.87     43.03 o
  -6  21   4        5.51      -19.98     19.13 o
  -5  21   4        0.40       -3.60     18.23 o
  -4  21   4      139.63      117.74     18.55 o
  -3  21   4      212.72      275.35     27.39 o
  -2  21   4      614.51      580.96     34.80 o
  -1  21   4      150.26      120.24     16.93 o
   0  21   4       34.69       37.48     16.18 o
   1  21   4       63.25       58.46     22.01 o
   2  21   4      230.66      240.21     29.62 o
   3  21   4        9.24       27.05     21.30 o
   4  21   4       57.87       52.64     23.25 o
   5  21   4        1.59       -0.15     18.38 o
   6  21   4       74.15       61.06     25.14 o
  -7  22   4       57.26       54.86     32.90 o
  -6  22   4      278.38      297.69     27.14 o
  -5  22   4      189.79      176.41     28.09 o
  -4  22   4        0.41       20.17     18.99 o
  -3  22   4       12.68        5.51     19.75 o
  -2  22   4        0.86       14.80     15.16 o
  -1  22   4       11.25        6.17     16.04 o
   0  22   4       84.06       73.96     27.92 o
   1  22   4      109.97      115.23     23.21 o
   2  22   4       23.79       29.94     23.68 o
   3  22   4      116.89      118.53     25.60 o
   4  22   4       54.98       17.41     20.87 o
   5  22   4        7.51       20.25     21.42 o
  -5  23   4      140.78       84.50     33.66 o
  -4  23   4       24.18       33.29     25.33 o
  -3  23   4        0.92       18.96     29.44 o
  -2  23   4        0.34       -3.95     20.63 o
  -1  23   4       33.50       43.78     26.38 o
   0  23   4      313.66      252.78     36.31 o
   1  23   4        5.21       -9.65     26.15 o
   2  23   4       10.99        3.04     21.52 o
   3  23   4      253.05      205.65     37.63 o
  -4  24   4      110.93      115.83     31.13 o
  -3  24   4        7.62       27.30     28.65 o
  -2  24   4       19.63       16.81     33.13 o
  -1  24   4        1.42       38.91     21.66 o
   0  24   4       86.27      163.56     35.74 o
   1  24   4      469.79      466.07     43.76 o
   2  24   4      998.94     1020.37     56.93 o
 -13   1   5       17.28       16.53     21.45 o
 -12   1   5        3.87       28.37     19.09 o
 -11   1   5       66.52       51.16     15.98 o
 -10   1   5      503.43      418.10     27.04 o
  -9   1   5      146.36      171.40     13.86 o
  -8   1   5       51.37       71.81      8.84 o
  -7   1   5      675.32      743.63     23.20 o
  -6   1   5        9.39        8.75      5.71 o
  -5   1   5      122.57      121.47      7.09 o
  -4   1   5      451.77      477.19     10.93 o
  -3   1   5      243.14      237.64      7.13 o
  -2   1   5       48.34       88.63      4.49 o
  -1   1   5       30.91       61.27      5.20 o
   0   1   5       23.61       24.00      4.90 o
   1   1   5      423.62      405.81     10.80 o
   2   1   5      161.67      163.83      4.84 o
   3   1   5      739.42      737.07     16.59 o
   4   1   5     1745.42     1779.91     25.60 o
   5   1   5      439.15      478.18     14.43 o
   6   1   5      238.82      245.66     14.93 o
   7   1   5       62.54       52.96     13.31 o
   8   1   5       53.43       36.79      9.37 o
   9   1   5       30.82       29.03     10.45 o
  10   1   5        0.03      -18.57     18.76 o
  11   1   5       31.54       72.88     25.35 o
 -13   2   5      410.50      419.70     32.21 o
 -12   2   5      364.45      386.58     31.28 o
 -11   2   5      214.27      267.34     34.17 o
 -10   2   5      181.72      189.28     23.38 o
  -9   2   5       70.85       86.08     11.58 o
  -8   2   5     1137.51     1214.00     27.95 o
  -7   2   5      725.17      769.24     19.41 o
  -6   2   5       46.96       48.79      5.89 o
  -5   2   5       11.03        4.49      4.26 o
  -4   2   5      507.77      539.76     16.08 o
  -3   2   5      117.89      104.93      5.61 o
  -2   2   5        0.40        2.67      2.97 o
  -1   2   5        0.00       -0.21      6.05 o
   0   2   5       27.63       32.00      4.37 o
   1   2   5       24.32       28.75      4.03 o
   2   2   5      292.58      311.62     12.23 o
   3   2   5      208.68      204.21      6.03 o
   4   2   5      549.45      559.27     11.59 o
   5   2   5        6.99       22.05      5.85 o
   6   2   5       78.76       66.11      6.84 o
   7   2   5        7.53       -4.78      8.36 o
   8   2   5       86.34      107.08     12.93 o
   9   2   5      119.40       90.80     18.45 o
  10   2   5      548.56      574.81     66.27 o
  11   2   5       26.20       -1.51     27.91 o
 -13   3   5      220.92      300.75     39.86 o
 -12   3   5       61.98       75.93     19.08 o
 -11   3   5      362.90      290.18     20.67 o
 -10   3   5      431.59      390.71     27.34 o
  -9   3   5      545.13      535.13     26.65 o
  -8   3   5     2897.68     2750.79     67.04 o
  -7   3   5      639.75      607.31     16.79 o
  -6   3   5      567.98      568.68     18.36 o
  -5   3   5     1558.72     1613.69     30.62 o
  -4   3   5     3548.30     3547.35     52.22 o
  -3   3   5      670.78      656.95     20.70 o
  -2   3   5        1.02        1.97      3.36 o
  -1   3   5       84.40      107.19     19.91 o
   0   3   5      156.23      133.59      8.22 o
   1   3   5     2743.63     2615.05     51.13 o
   2   3   5      374.20      405.81     13.21 o
   3   3   5      428.08      422.85     11.10 o
   4   3   5       64.58       54.73      4.24 o
   5   3   5     1707.73     1767.26     27.53 o
   6   3   5     2164.63     2254.85     60.79 o
   7   3   5       51.98       53.17      7.08 o
   8   3   5        0.63       -5.91      8.57 o
   9   3   5       57.21       67.62     21.64 o
  10   3   5      412.63      559.93     60.86 o
  11   3   5       26.67       21.64     28.40 o
 -13   4   5      164.10      227.57     99.41 o
 -12   4   5       13.36       16.82     22.05 o
 -11   4   5       73.70       63.22     27.97 o
 -10   4   5       96.13       78.59     13.70 o
  -9   4   5       10.52       14.63      9.34 o
  -8   4   5      732.73      836.14     33.77 o
  -7   4   5      225.03      226.74     11.23 o
  -6   4   5       96.46      101.18      8.94 o
  -5   4   5       55.61       52.65      6.65 o
  -4   4   5       84.25       86.26      5.34 o
  -3   4   5      371.52      413.88      9.98 o
  -2   4   5      846.77      855.89     20.53 o
  -1   4   5      971.34      929.72     26.14 o
   0   4   5      945.57     1035.86     25.82 o
   1   4   5      233.57      276.67      8.66 o
   2   4   5      140.01      138.27      7.31 o
   3   4   5      172.63      190.29      6.45 o
   4   4   5       74.28       66.82      5.12 o
   5   4   5      537.70      494.97     11.49 o
   6   4   5      193.27      191.92     13.47 o
   7   4   5      192.74      183.08     11.80 o
   8   4   5      506.96      510.72     49.39 o
   9   4   5      118.64       70.33     35.16 o
  10   4   5      458.93      585.63     62.21 o
  11   4   5        5.85      -28.40     28.40 o
 -13   5   5       62.10      100.21     24.72 o
 -12   5   5       40.93       31.74     22.91 o
 -11   5   5        0.07       56.43     23.96 o
 -10   5   5       18.11       33.34     14.16 o
  -9   5   5       36.04       12.33     10.82 o
  -8   5   5     1079.63     1226.78     44.41 o
  -7   5   5       45.59       50.87      8.96 o
  -6   5   5      128.41      124.73     11.09 o
  -5   5   5       38.98       40.48      8.68 o
  -4   5   5      533.67      540.88     18.27 o
  -3   5   5       79.92       74.41      4.58 o
  -2   5   5      364.27      418.01     11.52 o
  -1   5   5      201.45      224.13     11.24 o
   0   5   5      116.60      123.74      7.37 o
   1   5   5      804.95      821.23     20.09 o
   2   5   5      446.78      470.57     12.58 o
   3   5   5       83.01       69.98      4.37 o
   4   5   5      581.77      542.34     18.85 o
   5   5   5      611.74      611.38     23.03 o
   6   5   5       55.00       55.67     10.16 o
   7   5   5      245.60      242.43     12.76 o
   8   5   5       11.80       -0.19     15.35 o
   9   5   5       11.93      -15.74     38.55 o
  10   5   5       67.66       55.62     22.42 o
 -13   6   5      105.15       77.79     25.61 o
 -12   6   5      489.47      513.44     68.42 o
 -11   6   5      422.03      463.69     38.20 o
 -10   6   5      696.32      729.37     31.19 o
  -9   6   5       71.12       95.54     11.63 o
  -8   6   5      157.42      143.72     10.92 o
  -7   6   5      893.83      864.29     20.67 o
  -6   6   5      174.17      187.04      9.25 o
  -5   6   5     1754.32     1767.05     30.52 o
  -4   6   5     1265.38     1303.62     22.47 o
  -3   6   5      507.14      556.04     11.77 o
  -2   6   5     1936.00     2006.95     33.16 o
  -1   6   5       27.87       33.26      4.18 o
   0   6   5      388.61      429.06     10.63 o
   1   6   5      303.21      316.29     10.58 o
   2   6   5      203.32      199.81     15.12 o
   3   6   5       95.67       92.76      5.94 o
   4   6   5      175.06      163.08      8.31 o
   5   6   5      121.36      107.85     10.51 o
   6   6   5      102.07      113.81     11.58 o
   7   6   5       63.39       71.63     11.09 o
   8   6   5       97.21       84.01     23.63 o
   9   6   5        0.58      -31.56     21.12 o
  10   6   5       35.73       41.15     50.72 o
 -13   7   5      208.39      210.57     29.54 o
 -12   7   5      289.00      319.23     31.67 o
 -11   7   5      228.40      271.06     31.28 o
 -10   7   5       25.49       43.22     15.02 o
  -9   7   5     1683.55     1658.85     44.39 o
  -8   7   5     1215.89     1145.54     34.00 o
  -7   7   5     1948.57     2028.92     54.57 o
  -6   7   5      478.06      468.48     17.93 o
  -5   7   5     1978.54     1929.10     31.08 o
  -4   7   5     2163.81     2224.02     32.97 o
  -3   7   5     1043.40     1083.21     19.92 o
  -2   7   5     3430.59     3497.60     52.18 o
  -1   7   5     2556.25     2610.22     46.32 o
   0   7   5      845.53      859.85     15.08 o
   1   7   5      927.52      949.98     19.14 o
   2   7   5       17.42       19.94      3.36 o
   3   7   5     2405.66     2463.76     38.83 o
   4   7   5     4350.92     4443.11     62.70 o
   5   7   5      347.35      325.64     12.43 o
   6   7   5      224.08      221.22     17.95 o
   7   7   5      277.24      316.77     15.83 o
   8   7   5       35.81       40.93     18.10 o
   9   7   5      134.63      136.89     48.01 o
  10   7   5      320.74      294.10     32.52 o
 -13   8   5       30.63       53.85     34.30 o
 -12   8   5      241.38      267.52     30.59 o
 -11   8   5      129.23      161.76     22.88 o
 -10   8   5      241.79      252.30     69.60 o
  -9   8   5       73.42       79.64     13.03 o
  -8   8   5      272.25      246.43     14.72 o
  -7   8   5       52.22       76.49      8.48 o
  -6   8   5        2.01        2.82      5.32 o
  -5   8   5      674.94      682.15     27.62 o
  -4   8   5        1.25        0.16      4.19 o
  -3   8   5       26.49       24.88      5.01 o
  -2   8   5       11.05       14.34      7.54 o
  -1   8   5       18.43       20.29      3.48 o
   0   8   5       30.39       27.06      5.32 o
   1   8   5       26.73       18.55      3.99 o
   2   8   5      574.87      581.39     14.40 o
   3   8   5     1802.12     1871.09     41.68 o
   4   8   5     1953.13     2127.94     35.62 o
   5   8   5       42.29       20.61      7.00 o
   6   8   5       25.33       19.13      7.35 o
   7   8   5       97.86       99.38     12.38 o
   8   8   5      171.86      199.94     30.98 o
   9   8   5      144.89      132.64     31.11 o
  10   8   5      401.01      401.18     48.01 o
 -12   9   5       32.85       42.52     20.80 o
 -11   9   5       90.65      133.46     29.74 o
 -10   9   5       77.76       45.70     13.12 o
  -9   9   5      329.75      358.79     23.17 o
  -8   9   5      660.14      656.94     36.55 o
  -7   9   5     1154.13     1184.42     27.22 o
  -6   9   5        0.19       11.76      6.11 o
  -5   9   5       22.54       19.04      5.81 o
  -4   9   5      130.21      133.23      9.01 o
  -3   9   5       39.58       33.02      4.83 o
  -2   9   5      314.37      273.82     10.12 o
  -1   9   5      309.92      308.47     10.11 o
   0   9   5       10.38        6.91      3.59 o
   1   9   5      526.33      473.18     12.62 o
   2   9   5       73.73       58.82      6.31 o
   3   9   5        1.86        5.89      5.03 o
   4   9   5        6.80       11.04      6.13 o
   5   9   5      202.22      172.86     16.39 o
   6   9   5      152.95      132.74     12.07 o
   7   9   5      134.16      112.30     13.71 o
   8   9   5        3.30       28.62     16.05 o
   9   9   5       47.51       77.37     31.85 o
  10   9   5        8.85      -14.49     39.90 o
 -12  10   5      152.60      153.78     22.89 o
 -11  10   5        5.38        2.90     15.24 o
 -10  10   5       57.64       50.19     17.16 o
  -9  10   5       20.99       15.46     12.50 o
  -8  10   5      108.10      128.19     13.74 o
  -7  10   5       94.33       76.98     15.84 o
  -6  10   5      524.20      512.29     21.34 o
  -5  10   5      245.80      238.76     14.20 o
  -4  10   5       30.63       26.66      6.52 o
  -3  10   5       26.75       28.54      5.69 o
  -2  10   5      173.77      176.56     12.62 o
  -1  10   5      211.78      211.28     14.29 o
   0  10   5      288.27      305.95     10.41 o
   1  10   5       52.51       57.48      5.67 o
   2  10   5      129.97      130.45      6.90 o
   3  10   5     1353.91     1412.92     25.33 o
   4  10   5      155.35      133.39     17.48 o
   5  10   5      156.37      142.06      9.29 o
   6  10   5        2.81        0.55      9.59 o
   7  10   5        0.53        3.61     12.06 o
   8  10   5       15.43       -9.23     22.51 o
   9  10   5      175.89      183.98     50.72 o
  10  10   5       15.58       68.63     34.43 o
 -12  11   5       41.44       54.70     22.02 o
 -11  11   5       92.34      112.58     30.74 o
 -10  11   5        3.64        2.38     14.86 o
  -9  11   5        3.81       25.66     22.94 o
  -8  11   5     1136.42     1097.18     28.63 o
  -7  11   5      997.83     1028.50     27.82 o
  -6  11   5     1085.02     1089.46     27.80 o
  -5  11   5      260.56      254.73     11.19 o
  -4  11   5       73.59       69.49      8.61 o
  -3  11   5      419.16      364.05     14.21 o
  -2  11   5      898.68      855.47     19.01 o
  -1  11   5      896.57      891.28     21.97 o
   0  11   5        8.67        9.31      4.55 o
   1  11   5       23.08       19.61      4.21 o
   2  11   5     2081.61     2109.86     48.83 o
   3  11   5      140.96      139.26      7.80 o
   4  11   5      107.29       86.27     11.10 o
   5  11   5      300.63      293.77     20.67 o
   6  11   5       40.48       61.05     14.15 o
   7  11   5        8.18       12.16     22.00 o
   8  11   5      271.34      361.56     52.81 o
   9  11   5       17.11       35.68     32.46 o
 -12  12   5      362.72      332.45     51.15 o
 -11  12   5      151.00      138.61     31.67 o
 -10  12   5      388.90      363.76     30.29 o
  -9  12   5      102.33       96.09     10.74 o
  -8  12   5      101.08       76.43      9.78 o
  -7  12   5     1578.09     1656.33     39.95 o
  -6  12   5        0.02        4.64      7.47 o
  -5  12   5      125.98      139.32     14.83 o
  -4  12   5       16.64        7.13      7.59 o
  -3  12   5        3.05        7.96      6.09 o
  -2  12   5     1102.63     1131.84     23.66 o
  -1  12   5       44.53       46.62      5.56 o
   0  12   5      117.58      109.84      6.49 o
   1  12   5      329.95      315.62     12.58 o
   2  12   5      636.55      622.75     19.58 o
   3  12   5      130.47      140.27      9.27 o
   4  12   5       65.32       86.26     12.57 o
   5  12   5      621.76      699.05     22.14 o
   6  12   5      348.35      327.16     22.25 o
   7  12   5      196.71      214.31     29.82 o
   8  12   5      300.04      293.49     37.87 o
   9  12   5       39.14       31.38     20.46 o
 -11  13   5      301.92      304.68     31.92 o
 -10  13   5       24.63       18.86     21.11 o
  -9  13   5      807.65      789.00     36.59 o
  -8  13   5      366.00      356.01     22.19 o
  -7  13   5       15.51       -1.29      9.86 o
  -6  13   5       12.77        8.50     10.71 o
  -5  13   5     1084.36     1117.96     32.26 o
  -4  13   5      525.17      507.07     17.38 o
  -3  13   5      295.89      295.72     13.22 o
  -2  13   5     1513.38     1528.81     33.63 o
  -1  13   5     1142.51     1204.19     27.95 o
   0  13   5      333.02      339.36     14.93 o
   1  13   5       51.37       44.03      8.05 o
   2  13   5      276.29      258.82     10.64 o
   3  13   5       94.95      102.08      8.89 o
   4  13   5      427.74      405.10     20.94 o
   5  13   5       38.54       35.77     10.96 o
   6  13   5      185.12      175.57     27.40 o
   7  13   5       83.65      143.08     22.79 o
   8  13   5       24.20       63.83     39.22 o
   9  13   5       61.22       48.01     26.37 o
 -11  14   5       59.04       27.21     20.53 o
 -10  14   5      200.36      176.50     25.20 o
  -9  14   5       21.93        6.35     17.22 o
  -8  14   5       19.21       13.07     13.57 o
  -7  14   5       36.01       31.87     11.63 o
  -6  14   5      233.35      292.62     24.93 o
  -5  14   5        1.60        4.79      8.72 o
  -4  14   5       24.30       20.64      9.22 o
  -3  14   5      188.53      211.47     17.78 o
  -2  14   5      147.25      133.67     11.80 o
  -1  14   5       96.92       75.08      9.86 o
   0  14   5      241.35      248.23     10.86 o
   1  14   5      230.60      207.28     11.09 o
   2  14   5        0.22       -0.53     10.68 o
   3  14   5      204.87      223.12     11.49 o
   4  14   5       61.31       61.17     16.59 o
   5  14   5       73.08       64.64     14.04 o
   6  14   5        0.33       13.56     25.02 o
   7  14   5       21.23       15.27     19.59 o
   8  14   5       14.41        1.88     28.34 o
 -10  15   5        3.10       27.74     18.94 o
  -9  15   5      104.82       86.00     15.90 o
  -8  15   5        2.64       -8.75     17.96 o
  -7  15   5     1184.18     1178.91     73.26 o
  -6  15   5       24.38       -4.86     13.32 o
  -5  15   5      110.02      116.59     14.31 o
  -4  15   5       43.29       28.97      9.68 o
  -3  15   5       38.65       32.43     13.01 o
  -2  15   5      340.54      357.62     19.17 o
  -1  15   5      523.03      508.42     20.67 o
   0  15   5       20.75       16.24      7.19 o
   1  15   5       29.06       26.21      6.91 o
   2  15   5       86.47       56.84     10.22 o
   3  15   5        0.07       10.07      7.53 o
   4  15   5        5.40       17.13     12.94 o
   5  15   5       11.28       -2.76     15.03 o
   6  15   5       13.72       11.85     13.95 o
   7  15   5       47.71       51.24     16.91 o
   8  15   5        6.69        7.70     20.48 o
 -10  16   5       13.88       40.74     27.35 o
  -9  16   5        3.70       13.17     14.12 o
  -8  16   5        1.35      -15.97     18.67 o
  -7  16   5      362.03      372.77     29.13 o
  -6  16   5      386.76      420.53     26.22 o
  -5  16   5      260.72      248.01     27.72 o
  -4  16   5        2.01        6.84     10.13 o
  -3  16   5      171.80      173.35     19.89 o
  -2  16   5        4.06       19.67      8.48 o
  -1  16   5        0.92       17.47     10.77 o
   0  16   5       14.29       20.38      7.87 o
   1  16   5      122.62      116.17     11.95 o
   2  16   5        3.85       14.22      8.32 o
   3  16   5      289.29      308.32     18.82 o
   4  16   5       48.91       30.01     13.91 o
   5  16   5       20.50       19.04     17.88 o
   6  16   5      479.70      487.82     35.62 o
   7  16   5      141.52       74.39     47.34 o
  -9  17   5       88.73       59.45     24.19 o
  -8  17   5       42.51       42.86     18.43 o
  -7  17   5      218.75      238.79     23.38 o
  -6  17   5      495.40      505.38     38.79 o
  -5  17   5      258.35      262.43     24.84 o
  -4  17   5      506.70      479.59     30.34 o
  -3  17   5      636.48      614.16     25.28 o
  -2  17   5      341.24      347.16     18.14 o
  -1  17   5      227.09      225.11     15.55 o
   0  17   5        0.11       -5.05      8.26 o
   1  17   5      109.50      116.27     13.27 o
   2  17   5     1082.73     1148.70     42.30 o
   3  17   5      108.77      119.26     14.55 o
   4  17   5       37.44       11.89     17.79 o
   5  17   5      100.57      141.16     23.07 o
   6  17   5       56.04       43.09     20.03 o
   7  17   5      126.68       93.55     36.59 o
  -9  18   5      410.16      363.35     80.54 o
  -8  18   5      300.43      217.28     39.96 o
  -7  18   5       44.18       26.78     15.58 o
  -6  18   5      195.78      213.52     22.94 o
  -5  18   5       13.49       20.04     13.31 o
  -4  18   5        2.85      -11.59     14.18 o
  -3  18   5        4.66       -2.66     16.40 o
  -2  18   5      846.63      845.67     37.70 o
  -1  18   5       51.46       29.45     12.25 o
   0  18   5      109.86       86.61     12.05 o
   1  18   5        0.46       13.98     11.11 o
   2  18   5       76.99       85.98     15.38 o
   3  18   5      131.97      177.54     21.45 o
   4  18   5      134.91      117.47     23.49 o
   5  18   5      198.72      227.69     23.18 o
   6  18   5       44.53       31.92     21.65 o
  -8  19   5       96.92      183.07     35.82 o
  -7  19   5        7.31       11.40     24.17 o
  -6  19   5        2.96      -20.34     19.25 o
  -5  19   5      539.63      584.17     33.43 o
  -4  19   5       26.78       23.13     14.58 o
  -3  19   5        4.24       26.80     15.76 o
  -2  19   5       50.43       54.99     20.38 o
  -1  19   5       57.50       99.94     21.32 o
   0  19   5       38.00       16.07     37.19 o
   1  19   5       37.88       41.72     13.39 o
   2  19   5       15.01       11.72     12.83 o
   3  19   5        0.90       21.21     19.47 o
   4  19   5       27.62       17.88     22.07 o
   5  19   5       31.02       28.31     39.86 o
   6  19   5       41.34       51.28     22.32 o
  -7  20   5       85.14       58.37     23.42 o
  -6  20   5       37.81       30.46     22.87 o
  -5  20   5        0.01       13.39     17.89 o
  -4  20   5       36.52       39.33     16.99 o
  -3  20   5        2.19        4.92     20.45 o
  -2  20   5       16.05        0.43     16.68 o
  -1  20   5        0.03       13.46     16.91 o
   0  20   5       11.98       14.97     21.17 o
   1  20   5        0.09      -23.71     18.17 o
   2  20   5       54.48       27.39     15.07 o
   3  20   5       48.76       67.40     22.58 o
   4  20   5       21.17       44.65     25.90 o
   5  20   5       39.56       36.29     30.93 o
  -6  21   5      286.11      338.67     36.47 o
  -5  21   5       60.03       72.19     21.82 o
  -4  21   5      155.09      118.30     25.29 o
  -3  21   5      546.44      531.42     45.61 o
  -2  21   5      105.30      101.28     30.89 o
  -1  21   5       55.67       93.94     22.54 o
   0  21   5      471.91      528.15     40.25 o
   1  21   5      150.66      129.58     25.30 o
   2  21   5       45.68       54.84     26.63 o
   3  21   5      292.88      264.30     45.40 o
   4  21   5      113.77      129.12     29.00 o
  -5  22   5       54.44       28.27     22.75 o
  -4  22   5      187.68      144.70     38.90 o
  -3  22   5       57.16       44.92     23.52 o
  -2  22   5        0.06      -31.56     38.72 o
  -1  22   5        1.35       -8.38     22.40 o
   0  22   5        0.69       19.88     25.92 o
   1  22   5      170.66      147.11     24.34 o
   2  22   5        8.45      -18.06     22.21 o
   3  22   5        1.66      -14.43     23.19 o
  -4  23   5      262.29      314.73     98.06 o
  -3  23   5      320.44      281.36     72.04 o
  -2  23   5        0.07        3.04     22.63 o
  -1  23   5       27.01      -19.71     34.56 o
   0  23   5       50.99        0.89     43.78 o
   1  23   5        0.54      -34.49     22.99 o
 -13   0   6     1283.02     1319.78    167.71 o
 -12   0   6      590.31      477.60     50.35 o
 -11   0   6     1175.09     1110.21    131.19 o
 -10   0   6     1200.49     1448.50     93.41 o
  -9   0   6     1349.04     1516.10    106.78 o
  -8   0   6      351.42      386.04     34.88 o
  -7   0   6      343.87      271.07     16.48 o
  -6   0   6      695.42      688.15     24.65 o
  -5   0   6     6635.22     6517.07    179.04 o
  -4   0   6     8279.69     8420.73    146.07 o
  -3   0   6     2100.42     2171.45     54.21 o
  -2   0   6     1937.71     2003.66     54.43 o
  -1   0   6     2938.44     2733.39    128.49 o
   0   0   6      552.57      712.26     36.52 o
   1   0   6     2067.42     2095.27     86.56 o
   2   0   6       15.16        5.41     24.34 o
   3   0   6      509.27      484.16     16.08 o
   4   0   6     1497.57     1583.10     39.48 o
   5   0   6     1272.62     1236.18     31.26 o
   6   0   6      322.68      273.25     22.25 o
   7   0   6      278.94      294.10     72.36 o
   8   0   6        2.94       16.64     15.55 o
   9   0   6       39.70       82.50     31.11 o
  10   0   6       51.88       68.98     50.04 o
 -13   1   6       89.65      101.29     38.22 o
 -12   1   6       11.70       11.55     17.50 o
 -11   1   6       65.88       81.92     16.65 o
 -10   1   6      150.26      169.50     14.48 o
  -9   1   6       42.45       29.60     12.20 o
  -8   1   6        0.18        9.22     15.32 o
  -7   1   6      226.22      189.69      9.71 o
  -6   1   6      550.35      533.52     14.35 o
  -5   1   6      222.85      236.27      8.84 o
  -4   1   6     1048.80      987.98     23.11 o
  -3   1   6      286.11      298.89     12.91 o
  -2   1   6      478.72      522.83     14.36 o
  -1   1   6     5408.92     5700.59    139.52 o
   0   1   6      554.31      584.67     55.83 o
   1   1   6      400.45      425.44     40.21 o
   2   1   6       42.75       43.74      9.14 o
   3   1   6      705.82      778.40     24.78 o
   4   1   6      763.52      830.62     17.19 o
   5   1   6     1204.22     1188.15     24.17 o
   6   1   6     1467.06     1386.54     36.55 o
   7   1   6        0.67        1.48     15.62 o
   8   1   6      280.01      238.97     20.34 o
   9   1   6      132.52      158.87     19.25 o
  10   1   6      329.67      322.98     36.19 o
 -13   2   6       64.09       43.87     26.29 o
 -12   2   6        0.89       21.15     24.85 o
 -11   2   6        9.45       33.51     20.74 o
 -10   2   6       15.69        5.65     16.23 o
  -9   2   6      230.42      238.35     16.08 o
  -8   2   6      241.53      228.73     19.46 o
  -7   2   6      117.50       98.08     13.11 o
  -6   2   6      205.22      214.57      8.77 o
  -5   2   6      586.30      569.19     13.51 o
  -4   2   6      525.40      508.52     13.74 o
  -3   2   6      714.71      745.58     24.22 o
  -2   2   6        9.71        5.14      3.76 o
  -1   2   6      156.00      141.37      7.85 o
   0   2   6        0.33       -1.12      4.89 o
   1   2   6      121.05      124.45      6.43 o
   2   2   6       52.71       44.86      7.46 o
   3   2   6      262.91      283.72     10.90 o
   4   2   6     1807.30     1858.09     36.39 o
   5   2   6      401.87      377.38     14.91 o
   6   2   6      266.99      262.74     12.59 o
   7   2   6        2.80        7.66     19.81 o
   8   2   6       12.45       33.47     13.13 o
   9   2   6       49.91       36.93     16.03 o
  10   2   6       19.48       18.55     23.67 o
 -13   3   6        1.73       -3.59     23.42 o
 -12   3   6        1.72       -5.12     16.47 o
 -11   3   6        1.03        0.34     15.18 o
 -10   3   6        0.90        7.30     10.72 o
  -9   3   6        2.05        0.79     11.36 o
  -8   3   6       11.07       -0.17     14.51 o
  -7   3   6      103.54       94.57      9.06 o
  -6   3   6       12.80       16.16      5.40 o
  -5   3   6      502.07      487.18     14.68 o
  -4   3   6      676.32      702.73     18.09 o
  -3   3   6      564.03      560.86     17.18 o
  -2   3   6      103.60      103.71     17.96 o
  -1   3   6      351.02      325.43     12.01 o
   0   3   6        1.63        7.83      4.80 o
   1   3   6      231.67      237.67     10.71 o
   2   3   6      286.58      291.58     10.63 o
   3   3   6      524.35      542.91     30.10 o
   4   3   6      390.67      389.69     12.19 o
   5   3   6      249.79      290.27     18.11 o
   6   3   6      604.19      633.99     34.70 o
   7   3   6      250.89      289.61     22.89 o
   8   3   6       65.70       72.64     21.12 o
   9   3   6       12.31      -25.70     29.75 o
  10   3   6        4.83        2.86     25.35 o
 -12   4   6      641.89      654.69     45.36 o
 -11   4   6      501.81      511.10     29.43 o
 -10   4   6      248.68      266.27     23.29 o
  -9   4   6      501.97      466.47     20.82 o
  -8   4   6        0.72       17.34     11.41 o
  -7   4   6      934.60      879.37     26.80 o
  -6   4   6     2118.03     2098.17     40.24 o
  -5   4   6       14.75       28.58      5.25 o
  -4   4   6        0.47        0.86      3.41 o
  -3   4   6     2822.00     2878.08     52.65 o
  -2   4   6      367.52      372.85     15.91 o
  -1   4   6     1704.00     1644.36     35.26 o
   0   4   6      507.47      529.07     16.67 o
   1   4   6      433.72      438.07     32.46 o
   2   4   6        0.07        0.28      4.90 o
   3   4   6        5.05       13.01      5.75 o
   4   4   6     1129.91     1127.16     20.52 o
   5   4   6      590.72      588.99     22.60 o
   6   4   6      582.61      625.26     37.02 o
   7   4   6       88.74       83.27     14.95 o
   8   4   6        2.28       12.17     17.58 o
   9   4   6       12.11       37.87     27.05 o
 -12   5   6       61.84      120.85     39.90 o
 -11   5   6       46.36       50.87     20.21 o
 -10   5   6      605.10      557.88     31.58 o
  -9   5   6       25.60       17.92     11.87 o
  -8   5   6      172.64      196.44     15.43 o
  -7   5   6      405.39      345.32     17.02 o
  -6   5   6     1016.63     1016.46     22.44 o
  -5   5   6       19.10       16.39      6.09 o
  -4   5   6      432.22      472.60     17.15 o
  -3   5   6        3.59        5.21      3.50 o
  -2   5   6       30.59       24.81      3.48 o
  -1   5   6     1653.62     1648.15     37.52 o
   0   5   6        5.06       10.11      6.70 o
   1   5   6      277.81      296.01     18.55 o
   2   5   6      165.64      167.26     15.02 o
   3   5   6      575.66      559.22     19.23 o
   4   5   6      716.30      789.05     21.20 o
   5   5   6      170.69      208.38      9.78 o
   6   5   6       60.12       53.28      9.62 o
   7   5   6        7.50        7.07     14.88 o
   8   5   6      473.19      456.78     32.47 o
   9   5   6       44.96      102.79     31.11 o
 -12   6   6       21.90      -10.70     21.57 o
 -11   6   6      108.76      118.09     40.39 o
 -10   6   6       57.01       56.12     58.16 o
  -9   6   6      193.23      200.18     17.54 o
  -8   6   6       93.43       97.30     10.67 o
  -7   6   6      315.50      279.58     14.73 o
  -6   6   6     1141.47     1123.90     23.38 o
  -5   6   6     1066.49     1107.92     28.98 o
  -4   6   6      992.92     1037.26     22.23 o
  -3   6   6        0.20       -0.53      4.41 o
  -2   6   6        3.84        5.13      2.53 o
  -1   6   6      730.81      723.23     21.89 o
   0   6   6      734.90      750.87     22.80 o
   1   6   6      804.56      813.79     40.80 o
   2   6   6      292.65      304.53     17.44 o
   3   6   6        0.59       -1.07      6.79 o
   4   6   6       60.13       61.65      5.61 o
   5   6   6      179.04      148.30     22.94 o
   6   6   6      707.09      725.63     45.48 o
   7   6   6       33.93       22.99     25.70 o
   8   6   6       74.03       60.06     21.71 o
   9   6   6      220.90      214.91     25.33 o
 -12   7   6       18.87       32.40     19.42 o
 -11   7   6      263.05      279.98     32.29 o
 -10   7   6        2.51       -0.09     14.90 o
  -9   7   6       84.97       69.80     15.01 o
  -8   7   6       64.61       57.02     19.12 o
  -7   7   6      424.84      438.77     16.91 o
  -6   7   6      228.25      233.54     12.65 o
  -5   7   6        0.00       -0.70      4.61 o
  -4   7   6       99.42       86.40      7.56 o
  -3   7   6       42.11       43.42      4.49 o
  -2   7   6        1.59       -6.63      4.42 o
  -1   7   6     1693.14     1728.85     40.48 o
   0   7   6       62.21       59.97     13.27 o
   1   7   6        2.86        3.56      6.35 o
   2   7   6      175.67      171.67     13.00 o
   3   7   6        2.50        3.59      2.90 o
   4   7   6      237.51      228.27     10.08 o
   5   7   6        3.02       -2.60      5.22 o
   6   7   6      409.64      401.56     18.51 o
   7   7   6      173.12      179.90     35.16 o
   8   7   6        3.44        4.44     12.98 o
   9   7   6        7.76       -1.74     17.58 o
 -12   8   6       26.48       42.85     26.40 o
 -11   8   6       46.36        0.12     28.85 o
 -10   8   6        0.18       -6.72     20.12 o
  -9   8   6       66.14       37.65     12.67 o
  -8   8   6      294.23      275.69     16.20 o
  -7   8   6      498.76      463.29     23.31 o
  -6   8   6       68.45       65.53      8.50 o
  -5   8   6      113.31       96.36      7.53 o
  -4   8   6       58.87       56.33      8.82 o
  -3   8   6       17.92       15.43      3.99 o
  -2   8   6       19.08       20.36      5.63 o
  -1   8   6       12.78       12.63      2.56 o
   0   8   6       59.87       69.35     10.15 o
   1   8   6      175.89      181.84     15.61 o
   2   8   6      451.52      422.44     12.65 o
   3   8   6        4.10        3.47      3.80 o
   4   8   6       87.73       96.72      6.41 o
   5   8   6      603.05      626.41     31.86 o
   6   8   6       44.24       60.68     25.70 o
   7   8   6       57.47       75.74     15.84 o
   8   8   6       97.67      117.67     37.87 o
   9   8   6        7.30       -8.11     14.95 o
 -12   9   6       65.80       34.46     24.46 o
 -11   9   6       79.02       96.48     21.29 o
 -10   9   6       22.21       25.63     19.22 o
  -9   9   6       13.02       18.84     10.48 o
  -8   9   6      158.10      143.22     14.36 o
  -7   9   6      709.45      668.27     35.50 o
  -6   9   6       39.44       54.30      8.50 o
  -5   9   6      235.10      246.60     11.06 o
  -4   9   6      261.40      256.78     10.44 o
  -3   9   6      269.44      286.61     10.97 o
  -2   9   6        3.98        1.14      7.30 o
  -1   9   6     2542.82     2524.07     48.23 o
   0   9   6      368.09      331.17     11.05 o
   1   9   6       89.19      103.02     11.33 o
   2   9   6      131.28      127.54      5.78 o
   3   9   6      436.28      454.22     15.36 o
   4   9   6      242.60      233.12     11.19 o
   5   9   6       50.16       92.51     12.82 o
   6   9   6      642.32      694.52     99.41 o
   7   9   6      118.26      140.66     36.52 o
   8   9   6        0.18        4.19     23.71 o
   9   9   6       11.18        7.30     46.66 o
 -11  10   6      178.75      172.65     39.68 o
 -10  10   6      191.23      148.74     18.99 o
  -9  10   6      284.55      274.11     16.80 o
  -8  10   6       12.58       21.72      9.87 o
  -7  10   6     1662.93     1588.90     37.82 o
  -6  10   6     1747.09     1851.40     53.36 o
  -5  10   6      189.35      207.12     17.52 o
  -4  10   6       22.31       16.39      5.67 o
  -3  10   6     1120.91     1121.29     28.68 o
  -2  10   6       20.38       20.37      5.50 o
  -1  10   6      405.30      379.16     19.06 o
   0  10   6       42.71       28.60      7.57 o
   1  10   6       89.63       81.81      6.99 o
   2  10   6       43.91       38.12      5.51 o
   3  10   6      363.52      319.15     14.91 o
   4  10   6      103.15       52.56     16.26 o
   5  10   6      104.51       74.49      9.92 o
   6  10   6        2.91       12.70     12.21 o
   7  10   6       68.96      120.37     31.11 o
   8  10   6      119.48       63.57     51.39 o
 -11  11   6       45.46       37.80     39.90 o
 -10  11   6      216.57      170.93     22.68 o
  -9  11   6        2.95        1.86      9.35 o
  -8  11   6      324.09      343.45     21.07 o
  -7  11   6        8.79       11.05      9.03 o
  -6  11   6      166.85      168.05     17.57 o
  -5  11   6       60.89       58.86      7.64 o
  -4  11   6       81.60       72.51      7.65 o
  -3  11   6       21.23       12.86      7.64 o
  -2  11   6      105.05      118.26     11.25 o
  -1  11   6       99.99       81.84      7.86 o
   0  11   6        7.43        3.73      4.34 o
   1  11   6      414.76      460.83     12.28 o
   2  11   6      218.34      211.80     12.97 o
   3  11   6      251.85      249.67     22.78 o
   4  11   6      477.46      446.43     18.75 o
   5  11   6        2.95       -7.87     15.04 o
   6  11   6        7.32       19.32     11.82 o
   7  11   6       18.74       12.87     14.39 o
   8  11   6      625.17      577.49     41.93 o
 -11  12   6        9.07        7.54     23.00 o
 -10  12   6        2.12       17.61     15.76 o
  -9  12   6       75.78       68.68     16.27 o
  -8  12   6      607.87      550.84     42.64 o
  -7  12   6      349.42      346.40     16.71 o
  -6  12   6        0.52        2.52      9.71 o
  -5  12   6       51.05       61.05     14.75 o
  -4  12   6        0.19        2.16      7.33 o
  -3  12   6      128.52      147.38     15.30 o
  -2  12   6       62.44       84.41      7.75 o
  -1  12   6      737.38      767.51     25.04 o
   0  12   6        8.09       -0.65      6.17 o
   1  12   6      855.87      830.83     21.57 o
   2  12   6       19.48       14.53      8.21 o
   3  12   6        1.04        2.03      7.56 o
   4  12   6       26.52       23.90      9.24 o
   5  12   6       47.41       61.26     15.30 o
   6  12   6      159.69      227.17     45.98 o
   7  12   6      118.58      140.38     43.28 o
   8  12   6        1.43       -6.36     25.75 o
 -10  13   6       53.16       52.58     19.91 o
  -9  13   6      100.01       81.77     22.26 o
  -8  13   6       33.43       30.45     14.82 o
  -7  13   6      219.43      246.53     17.44 o
  -6  13   6       23.92       30.44      9.83 o
  -5  13   6       71.24       69.30     11.63 o
  -4  13   6        0.19       -8.79     13.11 o
  -3  13   6        0.79        2.85      5.48 o
  -2  13   6      305.96      328.38     12.82 o
  -1  13   6       37.83       19.38      8.23 o
   0  13   6       98.25      113.39     10.05 o
   1  13   6       23.47       20.12      7.43 o
   2  13   6       19.16       12.92      9.68 o
   3  13   6        0.03       -3.84      7.12 o
   4  13   6      614.02      727.31     30.19 o
   5  13   6      328.94      368.38     31.18 o
   6  13   6        8.95       -6.76     32.46 o
   7  13   6      266.36      226.87     57.48 o
 -10  14   6      266.10      349.46     41.00 o
  -9  14   6      298.70      290.47     26.74 o
  -8  14   6      913.37      915.45     43.86 o
  -7  14   6     1161.95     1185.14     46.40 o
  -6  14   6       79.65      100.89     14.61 o
  -5  14   6      309.18      309.28     24.71 o
  -4  14   6      119.97       97.23     32.02 o
  -3  14   6      566.41      526.01     22.08 o
  -2  14   6      381.35      361.52     20.22 o
  -1  14   6      325.61      328.35     15.51 o
   0  14   6      307.22      288.82     12.99 o
   1  14   6       27.77       27.27      7.90 o
   2  14   6        1.53      -11.91      8.37 o
   3  14   6      138.01      138.73     15.59 o
   4  14   6        7.84        2.03     12.71 o
   5  14   6       89.95      133.31     37.19 o
   6  14   6       24.49       48.22     20.54 o
   7  14   6      130.57      107.46     28.40 o
 -10  15   6        1.81       -9.98     23.32 o
  -9  15   6       23.07       42.52     17.35 o
  -8  15   6       19.48        7.71     16.25 o
  -7  15   6        0.90        9.80     19.37 o
  -6  15   6      118.65      133.71     18.77 o
  -5  15   6      116.11      107.19     14.53 o
  -4  15   6       17.45       19.80     11.00 o
  -3  15   6      113.78      125.12     15.26 o
  -2  15   6      481.93      438.10     23.66 o
  -1  15   6       86.54       79.99     14.99 o
   0  15   6      110.31      101.87     14.38 o
   1  15   6      567.24      554.83     25.30 o
   2  15   6      488.69      487.42     27.73 o
   3  15   6      728.70      722.53     29.42 o
   4  15   6      591.98      562.48     94.67 o
   5  15   6      171.27      212.12     37.87 o
   6  15   6      614.26      694.35     47.70 o
   7  15   6      188.56      196.11     41.93 o
  -9  16   6      218.66      234.50     23.04 o
  -8  16   6        5.22       38.39     29.03 o
  -7  16   6      608.92      536.18     41.46 o
  -6  16   6      308.41      302.89     35.78 o
  -5  16   6       76.72       94.00     32.04 o
  -4  16   6       60.53       60.98     13.34 o
  -3  16   6      566.66      565.07     30.65 o
  -2  16   6      113.32      130.05     19.72 o
  -1  16   6       19.62       42.70     15.26 o
   0  16   6       12.57        2.30     11.37 o
   1  16   6        3.95        2.81     11.49 o
   2  16   6       35.89       45.17     17.11 o
   3  16   6      677.30      671.08     46.46 o
   4  16   6        0.39      -11.22     27.05 o
   5  16   6        2.45        9.47     17.58 o
   6  16   6       44.97       36.52     44.63 o
  -8  17   6       27.20       55.97     20.63 o
  -7  17   6        0.11       -0.78     21.28 o
  -6  17   6       13.57        5.90     18.68 o
  -5  17   6       59.28       74.02     17.45 o
  -4  17   6        3.71       34.92     19.34 o
  -3  17   6      169.26      179.72     26.10 o
  -2  17   6       47.84       65.60     15.82 o
  -1  17   6      131.10      128.29     21.28 o
   0  17   6      115.74      137.14     25.95 o
   1  17   6       38.18        7.10     15.66 o
   2  17   6       26.65       36.90     15.73 o
   3  17   6        2.66       -3.74     14.93 o
   4  17   6      227.34      193.44     23.71 o
   5  17   6       14.26        8.28     17.40 o
  -8  18   6       15.89      -16.07     22.51 o
  -7  18   6       70.66       51.99     38.07 o
  -6  18   6        4.00      -14.91     43.04 o
  -5  18   6      167.93      180.32     32.73 o
  -4  18   6      103.85      109.94     19.35 o
  -3  18   6      201.02      182.19     21.64 o
  -2  18   6      396.13      405.19     39.72 o
  -1  18   6       12.82       35.80     31.41 o
   0  18   6       29.70       25.42     17.19 o
   1  18   6        4.06        4.52     11.40 o
   2  18   6      162.05      119.59     20.86 o
   3  18   6       25.90        2.21     23.39 o
   4  18   6       62.62      106.16     58.83 o
   5  18   6        0.34      -13.36     18.56 o
  -7  19   6       76.23       74.26     28.20 o
  -6  19   6        2.31       16.62     20.64 o
  -5  19   6        0.02      -25.94     23.14 o
  -4  19   6      354.07      375.86     29.25 o
  -3  19   6      127.53      144.73     29.65 o
  -2  19   6      761.08      768.30     43.00 o
  -1  19   6      238.19      232.22     29.00 o
   0  19   6      618.94      764.66     76.31 o
   1  19   6      279.00      233.89     27.92 o
   2  19   6       88.38       85.91     18.80 o
   3  19   6        4.67        9.03     19.06 o
   4  19   6      283.98      250.90     42.60 o
  -6  20   6       20.26       30.14     30.75 o
  -5  20   6      329.83      361.83     34.75 o
  -4  20   6       39.31       70.41     34.13 o
  -3  20   6      388.46      372.19     31.11 o
  -2  20   6      176.28      183.07     22.56 o
  -1  20   6      117.34      112.81     27.86 o
   0  20   6       58.14       97.94     44.63 o
   1  20   6       21.69       20.29     15.38 o
   2  20   6        0.70      -14.53     33.14 o
   3  20   6       37.38       40.70     40.57 o
  -4  21   6        4.83      -13.15     44.22 o
  -3  21   6        3.46       21.97     26.86 o
  -2  21   6      311.24      377.06     33.40 o
  -1  21   6       42.09       34.86     16.88 o
   0  21   6      139.28      136.19     19.72 o
   1  21   6      125.25       67.84     43.96 o
 -12   1   7      178.34      229.12     89.26 o
 -11   1   7        1.47       -7.03     35.16 o
 -10   1   7      574.50      567.90     47.67 o
  -9   1   7       91.36       92.08     16.47 o
  -8   1   7       41.49       53.52     10.33 o
  -7   1   7       67.35       94.36      9.61 o
  -6   1   7     1539.14     1493.65     43.32 o
  -5   1   7       53.38       50.92      8.02 o
  -4   1   7      280.56      274.02     10.21 o
  -3   1   7       13.38       21.95      5.16 o
  -2   1   7        2.91       13.24     10.33 o
  -1   1   7       57.55       76.18     17.52 o
   0   1   7      348.23      362.87     23.68 o
   1   1   7      434.63      402.61     30.17 o
   2   1   7       32.88       29.26     15.59 o
   3   1   7      108.48       60.96     18.76 o
   4   1   7      346.73      319.21     19.74 o
   5   1   7      216.46      225.79     11.68 o
   6   1   7        1.07       22.92     19.78 o
   7   1   7       47.95       36.20     10.76 o
   8   1   7       34.80       19.08     14.40 o
 -12   2   7        1.43       29.59     26.77 o
 -11   2   7      319.16      370.84     38.72 o
 -10   2   7       44.62       65.06     25.79 o
  -9   2   7        5.80        5.05     11.41 o
  -8   2   7        9.27       16.77      9.28 o
  -7   2   7        7.73       18.26      8.40 o
  -6   2   7      888.22      790.92     24.78 o
  -5   2   7      115.30      132.67      7.19 o
  -4   2   7      111.11       84.72      5.93 o
  -3   2   7       74.44       75.63      5.94 o
  -2   2   7     1275.49     1241.87     42.48 o
  -1   2   7        4.24       -3.88     14.25 o
   0   2   7     3362.19     3558.27     83.45 o
   1   2   7       12.63       17.89     16.41 o
   2   2   7        1.11      -24.83     16.55 o
   3   2   7        9.66        6.12      4.07 o
   4   2   7        0.34       -6.79      5.00 o
   5   2   7        6.49        2.36      5.19 o
   6   2   7       59.88       75.17     15.34 o
   7   2   7       83.76       92.68     15.02 o
   8   2   7       95.15       88.07     19.48 o
 -12   3   7      700.24      639.11     66.27 o
 -11   3   7       31.26       52.57     24.37 o
 -10   3   7      565.63      608.42     60.20 o
  -9   3   7      487.96      533.64     51.15 o
  -8   3   7      348.74      377.11     23.69 o
  -7   3   7      546.66      562.50     19.29 o
  -6   3   7      301.92      316.17     11.15 o
  -5   3   7        0.26        1.20      6.38 o
  -4   3   7      235.49      289.29     16.10 o
  -3   3   7       23.84       25.25      7.70 o
  -2   3   7      195.39      187.90      7.88 o
  -1   3   7      151.74      139.45      9.73 o
   0   3   7     4229.60     4600.75    166.91 o
   1   3   7       77.16      141.79     16.91 o
   2   3   7      342.42      276.41     27.33 o
   3   3   7     1024.00     1045.62     44.75 o
   4   3   7      290.97      240.18     38.07 o
   5   3   7      117.64      107.66     38.07 o
   6   3   7        0.07      -12.79     20.78 o
   7   3   7       54.45       60.20     13.59 o
   8   3   7      249.65      256.99     25.14 o
 -12   4   7        3.69        6.26     34.39 o
 -11   4   7      194.11      169.05     28.51 o
 -10   4   7       10.84      -12.17     25.82 o
  -9   4   7       13.65       30.06     17.21 o
  -8   4   7      106.41      101.79     14.24 o
  -7   4   7      104.21      103.49     18.89 o
  -6   4   7     1354.07     1140.44     33.09 o
  -5   4   7      773.06      807.15     17.99 o
  -4   4   7     1172.43     1209.26     24.01 o
  -3   4   7      193.54      189.81      9.84 o
  -2   4   7      569.95      560.98     22.68 o
  -1   4   7       17.19        3.22      4.83 o
   0   4   7     3315.74     3295.82     63.58 o
   1   4   7      306.28      282.00     17.76 o
   2   4   7       17.04       21.68      5.27 o
   3   4   7      143.48      137.45      9.96 o
   5   4   7      261.42      294.84     28.40 o
   6   4   7        5.75      -14.88     12.17 o
   7   4   7       12.94       33.81     28.40 o
   8   4   7        9.38        5.41     25.70 o
 -12   5   7      352.82      325.95     56.80 o
 -11   5   7        0.02       -5.41     28.40 o
 -10   5   7      245.35      264.12     25.24 o
  -9   5   7       46.40       38.44     16.77 o
  -8   5   7        6.98       -1.54     17.82 o
  -7   5   7       26.91       29.61      7.96 o
  -6   5   7      303.63      294.43     10.62 o
  -5   5   7      119.62      137.52      9.24 o
  -4   5   7     1364.26     1318.26     25.44 o
  -3   5   7      318.70      315.18     24.89 o
  -2   5   7       13.87       24.06      7.73 o
  -1   5   7      434.83      410.36     23.72 o
   0   5   7     1717.32     1617.20     60.66 o
   1   5   7       46.76       30.26      8.18 o
   2   5   7      199.24      200.56     35.53 o
   3   5   7       22.12        8.48      7.22 o
   4   5   7        2.75       -2.59      6.79 o
   5   5   7      121.09      100.54     16.23 o
   6   5   7      598.13      535.59     50.04 o
   7   5   7       88.27       45.98     13.52 o
   8   5   7        2.16      -20.29     22.99 o
 -11   6   7        2.31        4.62     53.42 o
 -10   6   7       65.50       11.73     30.18 o
  -9   6   7       67.44       64.91     20.02 o
  -8   6   7       34.02       28.83     10.46 o
  -7   6   7       55.30       34.66      7.38 o
  -6   6   7      457.71      436.65     22.58 o
  -5   6   7       52.41       50.50      7.28 o
  -4   6   7     2061.80     2137.73     37.89 o
  -3   6   7      857.35      826.66     18.79 o
  -2   6   7      772.51      786.64     32.11 o
  -1   6   7      184.37      186.49     14.86 o
   0   6   7       97.89       68.70     10.93 o
   1   6   7        0.37        7.78      5.83 o
   2   6   7      334.76      371.57     24.11 o
   3   6   7      184.99      165.00     14.35 o
   4   6   7      706.46      615.59     61.54 o
   5   6   7      410.22      430.09     27.05 o
   6   6   7      178.50      188.00     29.75 o
   7   6   7       24.89       20.02     11.93 o
   8   6   7       74.22       54.10     22.99 o
 -11   7   7       83.18       54.67     26.64 o
 -10   7   7     1040.10      976.51     53.10 o
  -9   7   7      437.39      505.61     31.58 o
  -8   7   7      555.05      640.61     28.82 o
  -7   7   7      236.79      270.27     15.91 o
  -6   7   7        0.24       -0.71      8.00 o
  -5   7   7      315.66      284.63     17.51 o
  -4   7   7      585.84      586.26     15.83 o
  -3   7   7       38.78       39.82      3.91 o
  -2   7   7       14.10       21.40      7.29 o
  -1   7   7      123.37      124.46     13.93 o
   0   7   7       67.53       40.09      7.28 o
   1   7   7      261.75      246.68     20.23 o
   2   7   7      202.99      180.15     12.09 o
   3   7   7       20.02       10.98      9.37 o
   5   7   7      240.76      258.71     19.61 o
   6   7   7      520.29      542.74     28.60 o
   7   7   7      280.06      266.73     22.34 o
   8   7   7        2.75        2.86     15.51 o
 -11   8   7      197.93      254.80     43.28 o
 -10   8   7      171.82      134.09     26.57 o
  -9   8   7      294.49      299.89     20.46 o
  -8   8   7      263.99      272.44     24.00 o
  -7   8   7        7.30       19.09      8.47 o
  -6   8   7      923.95      977.08     34.19 o
  -5   8   7      215.47      237.06     12.61 o
  -4   8   7      241.61      242.46     12.64 o
  -3   8   7      431.33      435.74     25.50 o
  -2   8   7     2473.98     2511.22     79.56 o
  -1   8   7      146.63      122.78     17.61 o
   0   8   7     1821.41     1865.77     86.87 o
   1   8   7        5.86        9.46      9.75 o
   2   8   7      500.42      524.36     24.30 o
   3   8   7      349.62      282.57     54.78 o
   4   8   7      119.60      119.02     18.93 o
   5   8   7      340.79      348.84     25.02 o
   6   8   7      619.58      673.54     59.51 o
   7   8   7      298.79      342.00     27.54 o
 -11   9   7        0.19      -10.82     37.87 o
 -10   9   7       64.10       40.49     20.10 o
  -9   9   7       31.90        9.61     31.91 o
  -8   9   7        0.16       -0.88      9.99 o
  -7   9   7        6.61       11.50     10.22 o
  -6   9   7        6.49        7.02      9.65 o
  -5   9   7        0.01        7.96      6.86 o
  -4   9   7        0.09       -7.36      5.50 o
  -3   9   7      404.75      401.83     22.33 o
  -2   9   7      237.86      223.03     18.54 o
  -1   9   7      302.15      246.28     20.68 o
   0   9   7      298.09      279.05     14.61 o
   1   9   7      344.58      327.10     16.64 o
   2   9   7      162.42      121.15     19.42 o
   3   9   7      340.32      347.59     35.16 o
   4   9   7       45.63       16.23     14.88 o
   5   9   7       43.95       23.81     25.02 o
   6   9   7       46.65      -15.89     13.92 o
   7   9   7        1.86       16.31     14.26 o
 -10  10   7      125.94      117.75     63.42 o
  -9  10   7        4.95       23.01     16.92 o
  -8  10   7        7.53        5.80     14.80 o
  -7  10   7       53.89       36.24     17.10 o
  -6  10   7        0.12       15.38      9.93 o
  -5  10   7        6.84       10.41      7.41 o
  -4  10   7       82.65      100.49     16.73 o
  -3  10   7      100.87       93.65      6.89 o
  -2  10   7      109.36      113.03      7.21 o
  -1  10   7     1143.53     1172.32     35.79 o
   0  10   7       56.60       62.47     13.79 o
   1  10   7      160.02      169.78     15.35 o
   2  10   7      249.35      217.24     37.19 o
   3  10   7        0.11        0.00     20.29 o
   4  10   7       68.94        4.06     24.34 o
   5  10   7       19.63        3.52      7.46 o
   6  10   7      571.34      609.01     53.42 o
   7  10   7      312.17      323.48     24.69 o
 -10  11   7      213.50      242.39     25.41 o
  -9  11   7      199.03      207.92     26.47 o
  -8  11   7      480.48      487.72     25.24 o
  -7  11   7       60.56       38.75     10.87 o
  -6  11   7      393.07      396.16     22.46 o
  -5  11   7       59.78       54.63     10.19 o
  -4  11   7      104.04      116.34     12.85 o
  -3  11   7      125.67      113.38     14.72 o
  -2  11   7      978.32      936.86     29.85 o
  -1  11   7       11.15       15.09      7.36 o
   0  11   7      447.68      507.13     28.09 o
   1  11   7      139.64      165.67     17.08 o
   2  11   7       86.28       82.05     18.49 o
   3  11   7        9.93       22.99     36.52 o
   4  11   7        3.62       14.10     18.26 o
   5  11   7       18.60       23.91     12.21 o
   6  11   7       12.45      -68.98     45.98 o
   7  11   7        6.86        9.27     18.43 o
 -10  12   7       45.95       26.99     30.27 o
  -9  12   7       33.47       53.37     14.50 o
  -8  12   7      154.08      155.15     26.82 o
  -7  12   7       53.66       45.35     18.73 o
  -6  12   7       77.93       64.61     12.99 o
  -5  12   7      102.17      101.35     13.69 o
  -4  12   7     1647.14     1629.37     94.29 o
  -3  12   7      244.03      235.91     19.72 o
  -2  12   7      412.30      377.30     30.57 o
  -1  12   7      216.09      258.58     11.94 o
   0  12   7       17.45       11.24      5.62 o
   1  12   7       29.12       38.03      6.19 o
   2  12   7      794.69      850.68     37.28 o
   3  12   7      219.53      219.24     15.67 o
   4  12   7      578.30      581.57     56.80 o
   5  12   7      313.24      324.60     43.28 o
   6  12   7      212.25      204.23     27.05 o
  -9  13   7        0.46      -14.67     30.33 o
  -8  13   7       73.01       97.95     14.46 o
  -7  13   7      155.37      128.28     16.52 o
  -6  13   7      136.85      112.05     21.54 o
  -5  13   7      162.08      124.47     37.31 o
  -4  13   7       28.45       27.96     14.38 o
  -3  13   7      125.98       90.84     17.57 o
  -2  13   7       21.77       18.83      8.62 o
  -1  13   7      193.85      161.25     13.64 o
   0  13   7       41.70       21.37     11.05 o
   1  13   7      466.45      443.07     30.16 o
   2  13   7        1.24        4.99     11.70 o
   3  13   7      222.40      194.55     17.03 o
   4  13   7       14.09        0.04     10.22 o
   5  13   7       10.99       10.62     13.52 o
   6  13   7      508.04      552.23     38.95 o
  -9  14   7       33.59       -5.35     30.62 o
  -8  14   7        4.84       14.30     23.34 o
  -7  14   7      164.37      151.65     24.01 o
  -6  14   7       35.83       38.99     29.84 o
  -5  14   7       17.34       13.98     19.55 o
  -4  14   7       76.31       62.80     14.67 o
  -3  14   7        4.56       16.38     11.76 o
  -2  14   7      428.09      473.28     54.81 o
  -1  14   7       66.95       40.30     10.38 o
   0  14   7        9.55       19.64      9.99 o
   1  14   7      159.28      166.93     16.28 o
   2  14   7      174.30      177.69     16.27 o
   3  14   7       55.81       51.65     27.05 o
   4  14   7       14.08      -13.37     11.66 o
   5  14   7      245.71      241.28     43.96 o
  -8  15   7       41.22       50.12     29.03 o
  -7  15   7      140.59      153.68     30.76 o
  -6  15   7       76.93       82.03     25.86 o
  -5  15   7        5.04       -5.03     18.63 o
  -4  15   7       25.52       17.76     16.60 o
  -3  15   7      118.92      113.44     17.17 o
  -2  15   7       34.27       32.46     13.25 o
  -1  15   7     1204.56     1144.28     60.68 o
   0  15   7      279.79      293.09     19.49 o
   1  15   7      359.79      422.22     37.15 o
   2  15   7      114.39      127.38     14.92 o
   3  15   7       22.94       16.88     12.26 o
   4  15   7        1.75      -31.11     24.34 o
   5  15   7       39.70       12.17     16.94 o
  -8  16   7        2.14      -11.98     22.72 o
  -7  16   7      193.33      219.10     33.80 o
  -6  16   7      249.52      231.29     37.69 o
  -5  16   7      241.12      222.38     23.45 o
  -4  16   7       25.72       14.99     14.11 o
  -3  16   7       98.85       99.76     16.94 o
  -2  16   7       28.94       52.59     19.46 o
  -1  16   7      297.62      271.44     33.14 o
   0  16   7        2.20        7.63     26.03 o
   1  16   7      204.20      231.20     22.37 o
   2  16   7      118.82      126.02     20.35 o
   3  16   7        3.31        7.71     23.68 o
   4  16   7       62.39       61.87     21.26 o
  -7  17   7       11.82       41.22     22.10 o
  -6  17   7      173.33      193.03     43.96 o
  -5  17   7      160.58      185.26     24.52 o
  -4  17   7        0.15        6.02     25.02 o
  -3  17   7       75.17       86.12     23.67 o
  -2  17   7      644.43      589.11     45.43 o
  -1  17   7        0.14       -2.38     17.57 o
   0  17   7      111.10      110.81     18.31 o
   1  17   7        7.92       12.08     13.58 o
   2  17   7      153.63      148.76     18.10 o
   3  17   7       28.81       13.18     14.33 o
  -6  18   7       53.63       45.49     24.34 o
  -5  18   7       45.26       61.79     26.95 o
  -4  18   7      317.34      359.86     34.27 o
  -3  18   7        0.86       -0.45     14.52 o
  -2  18   7      123.60      131.79     27.73 o
  -1  18   7      318.20      305.03     52.07 o
   0  18   7       78.40       82.25     20.11 o
   1  18   7       88.82      113.50     26.11 o
   2  18   7      612.11      642.09     43.41 o
  -4  19   7        9.88       11.22     36.52 o
  -3  19   7       99.40       96.03     50.04 o
  -2  19   7       11.96        0.31     15.14 o
  -1  19   7        0.14       23.80     20.75 o
   0  19   7       15.17       31.92     20.89 o
   1  19   7       35.25       35.58     17.64 o
 -11   0   8      720.03      719.53     89.26 o
 -10   0   8        9.48      -32.46     25.70 o
  -9   0   8      692.62      661.37     66.27 o
  -8   0   8       94.86       74.39     27.05 o
  -7   0   8       15.47       14.88     20.29 o
  -6   0   8     1045.98      965.68     63.57 o
  -5   0   8      102.89       47.85     16.14 o
  -4   0   8       49.24       48.02      9.37 o
  -3   0   8        2.32        1.70     20.44 o
  -2   0   8      715.18      717.57     41.56 o
  -1   0   8       67.32       88.98     20.54 o
   0   0   8      433.59      390.96     75.74 o
   1   0   8      251.63      225.87     56.80 o
   2   0   8        4.59        8.11     24.34 o
   3   0   8      355.99      256.97     66.27 o
   4   0   8      512.86      541.00     58.16 o
   5   0   8      656.65      566.69     64.92 o
   6   0   8      124.81       97.38     37.87 o
   7   0   8      368.44      309.72     59.51 o
 -11   1   8       55.78       98.73     36.52 o
 -10   1   8      697.14      698.27     49.87 o
  -9   1   8       99.64       45.73     25.61 o
  -8   1   8      418.96      350.20     52.07 o
  -7   1   8      475.82      538.11     31.52 o
  -6   1   8      134.89      116.01     14.27 o
  -5   1   8     1457.32     1323.95     49.22 o
  -4   1   8      119.94      131.08     10.06 o
  -3   1   8       87.66       93.71     15.82 o
  -2   1   8      281.75      316.41     20.55 o
  -1   1   8       34.62       37.87     15.62 o
   0   1   8       85.90       77.35     15.65 o
   1   1   8       88.15      100.04     20.54 o
   2   1   8       95.26       89.90     20.41 o
   3   1   8        4.83       -3.38     24.87 o
   4   1   8       23.05        2.77     30.02 o
   5   1   8       90.89       96.67     31.11 o
   6   1   8       23.24      -14.72     27.73 o
   7   1   8      292.87      265.69     34.49 o
 -11   2   8      115.17      136.66     28.50 o
 -10   2   8       16.87       26.78     23.00 o
  -9   2   8       90.33      109.55     27.73 o
  -8   2   8        3.31        4.13     21.64 o
  -7   2   8        5.68       35.28     11.01 o
  -6   2   8       12.85       23.02     10.20 o
  -5   2   8       14.67       21.47      7.49 o
  -4   2   8        0.00       -2.00      3.90 o
  -3   2   8        1.50        5.70      4.56 o
  -2   2   8        9.05       14.50     18.72 o
  -1   2   8       99.47       89.43     15.47 o
   0   2   8       63.45       37.92     17.84 o
   1   2   8      537.63      502.53     31.38 o
   2   2   8       30.83      -36.39     61.54 o
   3   2   8      280.63      267.59     52.75 o
   4   2   8       15.35       13.19     19.06 o
   5   2   8      138.50      109.63     34.43 o
   6   2   8       55.86       60.90     29.48 o
   7   2   8       14.90       51.03     53.42 o
 -11   3   8       80.67       48.77     23.42 o
 -10   3   8      108.09      159.64     91.97 o
  -9   3   8      247.93      276.50     30.02 o
  -8   3   8      310.63      310.11     45.98 o
  -7   3   8      367.41      368.95     26.18 o
  -6   3   8      349.97      316.41     25.55 o
  -5   3   8      135.12      151.73     16.47 o
  -4   3   8       65.44       77.98      6.82 o
  -3   3   8       69.10       61.04     10.54 o
  -2   3   8       63.99       80.88     18.83 o
  -1   3   8      400.46      362.14     28.14 o
   0   3   8      762.94      694.00     43.71 o
   1   3   8      475.80      470.20     34.54 o
   2   3   8      221.03      228.61     25.77 o
   3   3   8       59.25       59.38     56.80 o
   4   3   8       51.68       53.03     20.54 o
   5   3   8      128.83      126.88     16.41 o
   6   3   8       65.67       51.13     20.29 o
 -10   4   8       21.64       23.89     28.10 o
  -9   4   8        7.12      -13.37     25.70 o
  -8   4   8      270.35      265.31     79.80 o
  -7   4   8      274.37      317.59     19.05 o
  -6   4   8        4.28       -0.65      9.02 o
  -5   4   8       11.23       10.33      5.94 o
  -4   4   8        3.54       11.90     14.45 o
  -3   4   8        2.41        5.46      7.70 o
  -2   4   8        1.34       10.75      5.98 o
  -1   4   8      135.52      156.43     20.74 o
   0   4   8      497.17      504.71     38.25 o
   1   4   8       59.19       24.20     48.01 o
   3   4   8      124.77      151.48     45.98 o
   4   4   8       14.40       40.57     40.57 o
   5   4   8      158.81      206.93     40.57 o
   6   4   8       45.95       26.98     15.60 o
 -10   5   8      959.77     1058.51    158.24 o
  -9   5   8      116.48       87.90     18.84 o
  -8   5   8      408.95      485.94     32.47 o
  -7   5   8      172.47      188.23     16.90 o
  -6   5   8       13.58       18.10     10.35 o
  -5   5   8      565.76      561.40     21.56 o
  -4   5   8       79.30      100.93     10.42 o
  -3   5   8      385.97      356.66     20.19 o
  -2   5   8      638.41      691.16     28.04 o
  -1   5   8       70.85       59.52     10.74 o
   0   5   8      174.21      167.90     12.48 o
   1   5   8       44.22       38.07      9.76 o
   2   5   8        9.64       15.25      5.20 o
   3   5   8       51.46       29.89     10.14 o
   4   5   8        1.45      -42.60     28.40 o
   5   5   8       12.01       55.45     43.28 o
   6   5   8        6.86       20.29     31.11 o
 -10   6   8      151.49      168.83     43.28 o
  -9   6   8      160.31      174.94     28.60 o
  -8   6   8        0.01       12.10     16.01 o
  -7   6   8      322.93      308.19     26.94 o
  -6   6   8        7.09       -4.58      8.80 o
  -5   6   8      230.38      242.09     29.01 o
  -4   6   8      207.95      215.78     37.12 o
  -3   6   8        1.79        0.15      6.16 o
  -2   6   8      534.33      480.03     30.06 o
  -1   6   8      146.79      125.86     10.31 o
   0   6   8       14.83       11.64      6.54 o
   1   6   8        0.08        7.50     11.62 o
   2   6   8       56.61       38.74     11.27 o
   3   6   8      415.31      436.86     28.40 o
   4   6   8      372.92      434.15     36.52 o
   5   6   8      386.03      394.93     39.22 o
 -10   7   8       44.36       47.37     18.35 o
  -9   7   8       62.04       65.20     20.47 o
  -8   7   8        3.79       -6.09     10.71 o
  -7   7   8       60.22       57.87     18.50 o
  -6   7   8       43.97       58.72     11.27 o
  -5   7   8      717.71      696.56     43.87 o
  -4   7   8        0.07       -1.46     14.25 o
  -3   7   8       64.98       40.97     11.19 o
  -2   7   8        1.86      -18.98     15.63 o
  -1   7   8        0.02        6.08      6.27 o
   0   7   8        0.91        3.43      9.89 o
   1   7   8        0.38       16.77     10.17 o
   2   7   8       23.48       22.25     35.84 o
   3   7   8      412.76      490.95     36.52 o
   4   7   8       11.22       10.82     12.17 o
   5   7   8      172.64      127.13     25.70 o
   6   7   8        0.90        5.41     21.64 o
 -10   8   8       15.64        2.93     17.26 o
  -9   8   8       22.17      -20.13     24.86 o
  -8   8   8        5.87       19.75     20.59 o
  -7   8   8        7.19      -20.00     30.85 o
  -6   8   8        1.45        2.76     11.71 o
  -5   8   8        0.78      -12.18      8.51 o
  -4   8   8       27.54       18.03      9.47 o
  -3   8   8        8.00        4.67     15.59 o
  -2   8   8       54.43       18.88     16.02 o
  -1   8   8       56.66       35.57     10.39 o
   0   8   8      101.40       94.21     15.31 o
   1   8   8     1194.06     1403.13     87.91 o
   2   8   8       62.44       62.49     15.14 o
   4   8   8       32.51       25.70     12.17 o
   6   8   8       36.56       39.22     17.58 o
  -9   9   8      287.38      283.90     49.39 o
  -8   9   8      272.71      279.73     29.67 o
  -7   9   8      259.06      273.18     22.32 o
  -6   9   8      163.76      200.26     19.68 o
  -5   9   8        1.94        2.36     10.03 o
  -4   9   8        2.92        4.82      7.82 o
  -3   9   8       74.70       90.84     17.76 o
  -2   9   8       75.59      107.63     22.95 o
  -1   9   8      586.22      591.15     56.80 o
   0   9   8     1053.66     1041.42     78.44 o
   1   9   8      455.36      522.28     33.80 o
   2   9   8       67.74       78.66     45.98 o
   3   9   8       18.17        8.11     18.93 o
   4   9   8        6.89      -28.40     24.34 o
   5   9   8       51.71       75.74     20.29 o
  -9  10   8       36.71       28.33     16.46 o
  -8  10   8       71.02       65.81     14.54 o
  -7  10   8       11.74       21.15     15.81 o
  -6  10   8       72.30       86.86     19.17 o
  -5  10   8      288.00      284.14     22.45 o
  -4  10   8      374.47      367.78     21.47 o
  -3  10   8      443.35      476.08     50.04 o
  -2  10   8       29.55       33.81     22.32 o
  -1  10   8       95.84       66.14     18.93 o
   0  10   8      549.95      538.51     35.39 o
   1  10   8      992.53      911.14     52.76 o
   2  10   8      154.84      119.58     32.46 o
   3  10   8      168.40      108.20     27.05 o
   4  10   8      113.77      162.30     29.75 o
   5  10   8      737.80      662.72     60.86 o
  -9  11   8      118.14      106.64     16.81 o
  -8  11   8      269.50      291.26     21.81 o
  -7  11   8       48.42       45.57     13.79 o
  -6  11   8        0.11       10.21     11.32 o
  -5  11   8      594.41      604.41     31.78 o
  -4  11   8      525.25      573.46     51.39 o
  -3  11   8     1052.99      976.55     41.52 o
  -2  11   8      643.68      619.44     47.34 o
  -1  11   8      214.57      223.88     58.16 o
   0  11   8      681.43      749.40     45.79 o
   1  11   8      136.97      115.29     36.52 o
   2  11   8       17.67       20.44     14.07 o
   3  11   8      287.77      247.51     36.52 o
   4  11   8       30.22       16.23     18.93 o
   5  11   8        0.05       22.99     21.64 o
  -8  12   8      123.99       74.80     28.50 o
  -7  12   8       27.16       24.53     20.04 o
  -6  12   8       26.78       25.31     23.07 o
  -5  12   8      258.79      223.57     30.60 o
  -4  12   8       22.27       20.74     11.01 o
  -3  12   8      420.50      395.37     25.52 o
  -2  12   8        1.03       10.82     17.58 o
  -1  12   8        0.07       21.45     20.02 o
   0  12   8       10.19       35.68     17.26 o
   1  12   8       22.51      -13.31     26.36 o
   2  12   8        9.29       -4.75     33.14 o
   3  12   8       11.83       -8.11     25.70 o
   4  12   8        0.03       45.98     51.39 o
  -8  13   8        2.27       -2.82     15.22 o
  -7  13   8        1.46       -8.71     22.77 o
  -6  13   8       45.40       41.61     19.02 o
  -5  13   8        7.65      -12.45     20.96 o
  -4  13   8      204.16      177.43     20.75 o
  -3  13   8      245.47      228.57     25.70 o
  -2  13   8        7.36       52.75     21.64 o
  -1  13   8        3.17       43.12     27.62 o
   0  13   8        0.88        1.50     21.12 o
   1  13   8        7.17       34.88     34.49 o
   2  13   8       68.31       80.35     25.02 o
   3  13   8      583.18      526.12     59.51 o
  -7  14   8       58.54       10.75     20.00 o
  -6  14   8        9.95       -5.05     18.70 o
  -5  14   8       26.15        9.70     11.97 o
  -4  14   8        2.84       12.17     17.58 o
  -3  14   8      173.08      174.47     17.88 o
  -2  14   8      317.05      338.12     44.63 o
  -1  14   8      229.80      252.33     32.02 o
   0  14   8       24.42       55.21     18.79 o
   1  14   8      281.89      265.73     31.77 o
   2  14   8       36.97       68.02     58.16 o
   3  14   8      312.22      339.48     51.39 o
  -6  15   8       24.35       17.58     25.70 o
  -5  15   8        4.81       10.11     20.02 o
  -4  15   8       41.10       36.12     26.37 o
  -3  15   8      456.51      443.84     56.80 o
  -2  15   8      609.24      593.46     66.95 o
  -1  15   8      535.52      619.60     58.31 o
   0  15   8      309.87      309.20     33.43 o
   1  15   8      137.80       92.64     33.70 o
   2  15   8       27.65       41.37     24.26 o
  -5  16   8        5.89       28.13     14.39 o
  -4  16   8       14.65       22.74     18.47 o
  -3  16   8      122.01       93.02     19.09 o
  -2  16   8        8.08        4.31     20.29 o
  -1  16   8       32.65       10.59     21.65 o
   0  16   8        7.77        3.84     20.15 o
   1  16   8      314.33      212.34     50.04 o
  -3  17   8       30.36      -13.81     16.13 o
  -2  17   8      108.43       60.86     35.16 o
  -1  17   8       70.25       95.60     34.82 o
  -9   1   9       94.38       72.70     18.93 o
  -7   1   9      168.98      188.08     22.42 o
  -6   1   9        4.01       29.39     14.09 o
  -5   1   9      135.49      160.46     17.17 o
  -4   1   9      162.79      194.67     40.47 o
  -3   1   9       39.65       14.50     16.65 o
  -2   1   9      401.05      380.38     35.46 o
  -1   1   9      166.67      183.62     25.43 o
   0   1   9       96.20      121.06     26.94 o
   1   1   9       38.82       47.24     35.84 o
   2   1   9       38.43       24.34     22.95 o
   3   1   9      383.64      453.77     92.65 o
   4   1   9      400.31      417.26     41.40 o
  -9   2   9       68.66       74.39     31.11 o
  -8   2   9      249.39      253.00     31.11 o
  -7   2   9      268.89      250.97     21.40 o
  -6   2   9      112.83      146.07     19.24 o
  -5   2   9       89.00       84.52     22.65 o
  -4   2   9       81.63       92.82     19.49 o
  -3   2   9      104.08      101.54     24.16 o
  -2   2   9        3.39        8.34     21.93 o
  -1   2   9       98.45      173.11     48.46 o
   0   2   9      151.55      148.29     28.50 o
   1   2   9        6.74       -4.06     21.04 o
   2   2   9      296.31      311.66     37.68 o
   3   2   9       54.39       31.14     43.28 o
   4   2   9       15.29       -3.35     25.77 o
  -9   3   9      247.38      220.46     31.11 o
  -8   3   9       48.87       36.40     15.65 o
  -7   3   9      399.15      420.98     89.94 o
  -6   3   9      121.71      114.70     12.61 o
  -5   3   9      100.54       85.60     13.51 o
  -4   3   9      309.75      425.06    100.76 o
  -3   3   9      146.85      199.63     24.23 o
  -2   3   9      248.42      225.75     25.67 o
  -1   3   9      491.32      593.74     56.80 o
   0   3   9      885.21      930.96     58.31 o
   1   3   9      447.68      490.95     68.98 o
   2   3   9      283.29      258.33     48.69 o
   3   3   9        0.35      -16.23     31.11 o
   4   3   9      252.76      259.68     52.75 o
  -9   4   9      269.66      293.78     25.02 o
  -8   4   9      376.06      438.82     50.72 o
  -7   4   9       58.81       75.18     31.78 o
  -6   4   9      106.99      106.52     12.81 o
  -5   4   9      418.84      476.31     29.43 o
  -4   4   9       56.57       53.07     32.44 o
  -3   4   9       20.66       31.68     25.37 o
  -2   4   9        2.33       28.91     19.57 o
  -1   4   9       96.20       45.98     58.16 o
   0   4   9        1.04      -24.82     25.19 o
   1   4   9        0.42       11.18     21.37 o
   2   4   9      368.26      497.72     64.92 o
   3   4   9        7.18        9.47     31.11 o
   4   4   9       13.73       17.58     58.16 o
  -8   5   9       84.35       73.60     26.29 o
  -7   5   9        4.59        1.57     13.52 o
  -6   5   9      129.83      155.84     16.01 o
  -5   5   9       18.38       -1.48     14.30 o
  -4   5   9        4.74       12.36     10.76 o
  -3   5   9       28.22       -5.83     22.45 o
  -2   5   9       17.58       19.77     23.99 o
  -1   5   9        6.04        9.84     20.15 o
   0   5   9        4.61       -5.41     32.46 o
   1   5   9       10.63      -10.20     30.43 o
   2   5   9      102.87      190.70     40.57 o
   3   5   9        8.06        8.11     29.75 o
   4   5   9       66.76       29.75     58.16 o
  -8   6   9      102.40      119.07     20.66 o
  -7   6   9        7.47       -0.67     12.88 o
  -6   6   9      163.69      176.69     22.98 o
  -5   6   9      496.01      495.21     40.23 o
  -4   6   9      210.06      191.67     20.97 o
  -3   6   9       62.87       57.96     22.65 o
  -2   6   9        3.07        3.51     15.75 o
  -1   6   9        0.88        4.40     22.73 o
   0   6   9      182.99      186.64     40.57 o
   1   6   9      343.90      295.48     34.39 o
   2   6   9      138.31      109.55     37.87 o
   3   6   9       97.12      108.20     41.93 o
   4   6   9       32.08       16.23     56.80 o
  -8   7   9        9.84       25.51     13.67 o
  -7   7   9       25.83       33.11     21.21 o
  -6   7   9       11.19       30.48     11.14 o
  -5   7   9      257.38      280.27     29.84 o
  -4   7   9      273.23      281.54     22.77 o
  -3   7   9      106.60      116.72     18.90 o
  -2   7   9      262.87      282.41     20.06 o
  -1   7   9       92.71       51.37     11.86 o
   0   7   9      151.77      122.87     30.43 o
   1   7   9       47.26       40.22     38.55 o
   2   7   9      198.98      101.44     44.63 o
   3   7   9      425.67      505.83     64.92 o
  -8   8   9      283.13      284.15     23.43 o
  -7   8   9      579.18      589.21     35.45 o
  -6   8   9       94.71       83.08     11.68 o
  -5   8   9        4.56       51.63     52.07 o
  -4   8   9      103.33       74.88     16.49 o
  -3   8   9       97.71       80.47     26.32 o
  -2   8   9        6.96        3.50     12.62 o
  -1   8   9      127.22      104.67     21.87 o
   0   8   9       22.83        4.99     11.34 o
   1   8   9      438.90      557.14     51.54 o
   2   8   9       64.96       36.52     31.11 o
   3   8   9       35.98       47.34     35.16 o
  -7   9   9        0.31      -25.60     17.07 o
  -6   9   9       71.34       76.55     12.84 o
  -5   9   9       70.09       89.57     17.70 o
  -4   9   9        1.95       -7.95     29.08 o
  -3   9   9        1.12        1.92     27.60 o
  -2   9   9       48.90       28.50     16.32 o
  -1   9   9       81.01      100.09     16.68 o
   0   9   9       23.45       20.29     15.44 o
   1   9   9        1.63        9.66     12.56 o
   2   9   9       15.07       17.58     14.88 o
  -7  10   9      355.01      351.64     25.13 o
  -6  10   9      114.72       44.61     23.68 o
  -5  10   9      143.74      248.22     58.16 o
  -4  10   9        1.24       -9.98     69.65 o
  -3  10   9       24.38       29.81     15.89 o
  -2  10   9      157.21      207.12     22.38 o
  -1  10   9       58.50       68.66     15.73 o
   0  10   9        2.43        6.57     23.67 o
   1  10   9        1.03      -29.32     22.99 o
   2  10   9      185.30      178.53     27.05 o
  -6  11   9       13.02        1.35     33.81 o
  -5  11   9        4.02       19.80     17.73 o
  -4  11   9       15.23       -0.83     15.44 o
  -3  11   9       88.35       99.12     24.64 o
  -2  11   9      149.97      152.67     23.32 o
  -1  11   9       62.89       71.30     31.11 o
   0  11   9      108.21       39.56     15.84 o
   1  11   9       36.09       57.34     41.93 o
  -5  12   9       18.99      -10.94     26.37 o
  -4  12   9        5.27       27.05     36.52 o
  -3  12   9        5.83      -13.42     33.13 o
  -2  12   9        1.03        6.46     25.77 o
  -1  12   9       12.60        0.74     24.37 o
   0  12   9      107.99       98.07     20.68 o
   1  12   9      129.67      111.27     25.70 o
  -4  13   9      101.62       66.13     27.91 o
  -3  13   9       58.72       67.95     25.02 o
  -2  13   9      119.23      177.02     60.19 o
  -1  13   9      116.80      126.92     24.34 o
  -5   0  10      846.27     1173.96    102.79 o
  -4   0  10      231.51      173.12     40.57 o
  -3   0  10     1205.60     1299.75    114.96 o
  -2   0  10       25.07       28.40     33.81 o
  -1   0  10      207.90      178.29     56.80 o
   0   0  10      344.85      277.26     52.75 o
   1   0  10      204.81      297.55     55.45 o
  -6   1  10       46.44       40.27     27.24 o
  -5   1  10       16.50       51.39     25.82 o
  -4   1  10       53.24       69.29     51.39 o
  -3   1  10        0.77       -6.03     20.38 o
  -2   1  10      114.87      152.75     25.19 o
  -1   1  10       28.55      112.26     40.57 o
   0   1  10      102.51       47.34     39.22 o
   1   1  10        0.03      -23.68     31.11 o
  -6   2  10       60.91       48.55     39.22 o
  -5   2  10      153.32      200.10     38.79 o
  -4   2  10      118.31      131.12     25.52 o
  -3   2  10      287.78      366.38     35.29 o
  -2   2  10        0.44       25.49     23.99 o
  -1   2  10      116.02      162.30     74.39 o
   0   2  10       18.41        1.35     33.81 o
  -6   3  10        5.96       25.24     26.77 o
  -5   3  10       19.41       50.35     23.14 o
  -4   3  10       57.31       64.36     22.40 o
  -3   3  10       25.12       12.94     21.72 o
  -2   3  10        8.05       27.71     19.81 o
  -1   3  10        2.08       27.05     40.57 o
   0   3  10        1.77        3.25     56.13 o
  -5   4  10        0.10       -8.80     21.86 o
  -4   4  10       24.54       71.99     26.85 o
  -3   4  10      334.00      463.38     63.31 o
  -2   4  10       59.15       80.19     34.07 o
  -1   4  10      460.48      593.96    169.06 o
   0   4  10      140.53       92.87     52.75 o
  -5   5  10       15.61       26.25     22.96 o
  -4   5  10       16.12       23.92     22.47 o
  -3   5  10        3.05       -9.63     20.03 o
  -2   5  10      188.55      196.09     41.50 o
  -1   5  10       10.46       70.33     73.03 o
   0   5  10      310.70      321.43     51.39 o
  -4   6  10        0.90       -7.71     23.27 o
  -3   6  10      390.57      460.59     49.19 o
  -2   6  10       45.96       77.30     37.19 o
  -1   6  10      265.69      220.46     60.86 o
  -4   7  10      170.43      129.73     30.56 o
  -3   7  10       22.37       25.34     43.28 o
  -2   7  10       41.67       59.14     41.25 o
  -1   7  10       24.18       10.82     37.87 o
 
